# Supplementary material for: Oleic acid triggers metabolic rewiring of T cells poising them for T helper 9 differentiation
Source: iScience. 2024 Mar 12;27(4):109496. doi: 10.1016/j.isci.2024.109496 (PMC10981094; doi:10.1016/j.isci.2024.109496)
Supplement: Table S1. Changes in gene expression and CD4+ T cell markers due to oleic acid pre-exposure, related to Figures 1, 2, 3, and 4 — (a) Upregulated differentially expressed genes in order of significance along with their Ensembl ID, Gene Name, Enzyme Name, UniProt ID, chromosome location, start site, end site, base mean, log2 fold change, log2 fold change at 0.5h, log2 fold change at 3h, log2 fold change at 24h, log2 fold change at 48h, log2 fold change at 72h, standard error, test statistic, p value, and adjusted p value. The log2FoldChange at specific time points were used to create the heatmap, and the UniProt ID was used for Path-MAP in PathBank. (b) Downregulated differentially expressed genes in order of significance along with their Ensembl ID, Gene Name, Enzyme Name, UniProt ID, chromosome location, start site, end site, base mean, log2 fold change, log2 fold change at 0.5h, log2 fold change at 3h, log2 fold change at 24h, log2 fold change at 48h, log2 fold change at 72h, standard error, test statistic, p value, and adjusted p value. The log2FoldChange at specific time points were used to create the heatmap, and the UniProt ID was used for Path-MAP in PathBank. (c) Transcription factors, extracellular markers, and intracellular markers measured in non-activated CD4+ T cell after pre-exposure to oleic acid. Values are shown as a percent of the parent, n = 8. (d) Transcription factors, extracellular markers, and intracellular markers measured in activated CD4+ T cell after pre-exposure to oleic acid. The concentration of oleic acid was 30 μg/mL. Values are shown as a percent of the parent, n = 8. (e) Coexpression analysis of various CD4+ T cell markers in activated CD4+ T cells after pre-exposure to oleic acid. The concentration of oleic acid was 30 μg/mL. Values are shown as a percent of the parent, n = 8. (f) Transcription factors, extracellular markers, and intracellular markers measured in non-activated CD4+ T cell after pre-exposure to oleic acid. Values are shown as a percent of the parent, n = 8. In order to calculate the fold change of CD127lowCD25hiFoxP3+ for D10, D11 and D12 add [file mmc2.xlsx]

## Sheet: Supp. Table 1a
Order	Ensembl ID	Gene Symbol	Gene Name	UniProt	chr	start	end	baseMean	log2FoldChange	log2FoldChange 0.5h	log2FoldChange 3h	log2FoldChange 24h	log2FoldChange 48h	log2FoldChange 72h	lfcSE	stat	pvalue	padj
1	ENSG00000110090	CPT1A	carnitine palmitoyltransferase 1A	P50416	11	68754620	68844410	3804.65	-0.0662199	-0.0665942	2.66867	2.89662	3.09454	3.22816	0.0822504	4707.04	0	0
2	ENSG00000178537	SLC25A20	Solute Carrier Family 25 Member 20	O43772	3	48856926	48898904	931.641	0.0642277	0.062406	2.25353	1.49132	1.66229	1.71534	0.0629752	3484.12	0	0
3	ENSG00000072778	ACADVL	Acyl-CoA Dehydrogenase Very Long Chain	P49748	17	7217125	7225266	8010.62	0.0567407	0.0568894	0.270219	0.739436	0.79099	0.874578	0.0405064	1212.71	5.18964e-260	2.23708e-256
4	ENSG00000167315	ACAA2	Acetyl-CoA Acyltransferase 2	P42765	18	49782164	49813953	905.165	0.0665088	0.0604939	0.972354	0.756934	0.820749	0.812456	0.0557314	964.092	3.56767e-206	1.15343e-202
5	ENSG00000163162	RNF149	Ring Finger Protein 149	Q8NC42	2	101271219	101308701	5125.41	0.0468561	0.046665	0.226051	0.359847	0.409481	0.406297	0.0311897	525.663	2.30228e-111	5.95462e-108
6	ENSG00000171503	ETFDH	Electron Transfer Flavoprotein Dehydrogenase	Q16134	4	158672125	158709623	801.658	0.111101	0.108834	0.6405	0.721358	0.771664	0.840253	0.0701148	459.494	4.39709e-97	9.47718e-94
7	ENSG00000166575	TMEM135	Transmembrane Protein 135	Q86UB9	11	87037844	87328824	403.428	-0.0527005	-0.064619	0.389623	0.821654	0.936319	0.994875	0.0828538	388.373	9.50609e-82	1.75618e-78
8	ENSG00000145860	RNF145	Ring Finger Protein 145	Q96MT1	5	159157409	159210053	5873.73	-0.111571	-0.114956	-0.175694	0.379078	0.420665	0.360571	0.0400819	309.404	9.51732e-65	1.53848e-61
9	ENSG00000143110	C1orf162	Chromosome 1 Open Reading Frame 162	Q8NEQ5	1	111473792	111478512	2052.14	0.230828	0.228163	0.485155	0.349162	0.437118	0.379551	0.0519118	288.691	2.70125e-60	3.8814e-57
10	ENSG00000184602	SNN	Stannin	O75324	16	11668455	11679152	2253.21	-0.0959842	-0.0953387	-0.0361559	0.351037	0.415959	0.355849	0.0407751	273.518	4.91313e-57	6.35366e-54
11	ENSG00000167851	CD300A	CD300a Molecule	Q9UGN4	17	74466399	74484794	573.914	0.101904	0.104876	0.380512	0.442981	0.555365	0.497652	0.0696632	220.059	1.44339e-45	1.69691e-42
12	ENSG00000147872	PLIN2	Perilipin 2	Q99541	9	19108375	19149290	1591.1	-0.0051023	-0.00892741	0.182674	0.210645	0.403369	0.399821	0.0460571	198.209	6.86359e-41	7.39666e-38
13	ENSG00000004799	PDK4	Pyruvate Dehydrogenase Kinase 4	Q16654	7	95583499	95596516	5.51381	3.38059	3.07064	4.3275	5.43253	4.71412	3.35723	0.795947	197.823	8.30174e-41	8.25831e-38
14	ENSG00000122378	PRXL2A	Peroxiredoxin Like 2A	Q9BRX8	10	80407829	80437115	387.115	0.148345	0.150546	0.0900755	0.302742	0.382825	0.444875	0.0509157	188.928	6.62074e-39	6.11567e-36
15	ENSG00000072310	SREBF1	Sterol Regulatory Element Binding Transcription Factor 1	P36956	17	17810399	17837011	964.618	0.0521513	0.051166	-0.318525	0.300794	0.526648	0.66514	0.0703782	186.005	2.79001e-38	2.40536e-35
16	ENSG00000172059	KLF11	KLF Transcription Factor 11	O14901	2	10042849	10054836	578.566	0.199087	0.193054	0.468713	0.787263	0.828994	0.740244	0.10338	181.494	2.56609e-37	2.07404e-34
17	ENSG00000111684	LPCAT3	Lysophosphatidylcholine Acyltransferase 3	Q6P1A2	12	6976185	7018477	720.001	0.0040081	-0.00158402	0.494908	0.287525	0.430927	0.416172	0.0651363	165.223	7.62184e-34	5.79798e-31
18	ENSG00000177479	ARIH2	Ariadne RBR E3 Ubiquitin Protein Ligase 2	O95376	3	48918821	48986382	6202.27	-0.00842654	-0.00950324	0.220008	0.129849	0.156817	0.192183	0.0303133	139.121	2.75149e-28	1.9768e-25
19	ENSG00000113161	HMGCR	3-Hydroxy-3-Methylglutaryl-CoA Reductase	P04035	5	75336329	75362101	2667.32	-0.0368722	-0.0318423	0.121112	0.342796	0.527657	0.474397	0.0680626	136.668	9.13364e-28	6.21664e-25
20	ENSG00000087157	PGS1	Phosphatidylglycerophosphate Synthase 1	Q32NB8	17	78378649	78425114	2240.39	0.0521529	0.0528415	0.171536	0.17047	0.209783	0.154569	0.0321573	129.283	3.37905e-26	2.18489e-23
21	ENSG00000099194	SCD	Stearoyl-CoA Desaturase	O00767	10	100347233	100364826	452.316	-0.041786	-0.0250313	0.352949	0.632994	1.34109	1.30148	0.176569	123.37	6.06425e-25	3.73443e-22
22	ENSG00000278540	ACACA	Acetyl-CoA Carboxylase Alpha	Q13085	17	37084992	37406836	944.923	-0.0925843	-0.0927132	-0.0793828	0.329337	0.386794	0.313404	0.0566116	117.026	1.33785e-23	7.86415e-21
23	ENSG00000153395	LPCAT1	Lysophosphatidylcholine Acyltransferase 1	Q8NF37	5	1456480	1523962	3186.52	-0.0583113	-0.0590855	-0.0541409	0.298449	0.315646	0.270138	0.0483051	115.389	2.97104e-23	1.6705e-20
24	ENSG00000164211	STARD4	StAR Related Lipid Transfer Domain Containing 4	Q96DR4	5	111496033	111512590	712.106	0.0162447	0.0152049	0.418506	0.323817	0.516108	0.496075	0.0824158	114.952	3.67523e-23	1.98034e-20
25	ENSG00000104823	ECH1	Enoyl-CoA Hydratase 1	Q13011	19	38815422	38831841	1348.02	0.115012	0.107521	0.288357	0.245475	0.309979	0.323981	0.0563057	114.648	4.26366e-23	2.20551e-20
26	ENSG00000198911	SREBF2	Sterol Regulatory Element Binding Transcription Factor 2	Q12772	22	41833079	41907307	8317.19	-0.00904707	-0.00868367	0.131879	0.226955	0.471404	0.407805	0.064748	107.39	1.45841e-21	6.98524e-19
27	ENSG00000186480	INSIG1	Insulin Induced Gene 1	O15503	7	155297776	155310235	2865.54	-0.00988736	-0.00719708	0.169092	0.248846	0.530696	0.554478	0.079657	105.198	4.23428e-21	1.95563e-18
28	ENSG00000130164	LDLR	Low Density Lipoprotein Receptor	P01130	19	11089462	11133820	2737.91	-0.0507638	-0.0553689	0.327122	0.448105	0.989165	0.884677	0.137846	105.104	4.43047e-21	1.97569e-18
29	ENSG00000112972	HMGCS1	3-Hydroxy-3-Methylglutaryl-CoA Synthase 1	Q01581	5	43287470	43313512	1968.93	-0.0213747	-0.0220776	0.224506	0.313244	0.519183	0.424316	0.0755787	103.524	9.54688e-21	4.11534e-18
30	ENSG00000116133	DHCR24	24-Dehydrocholesterol Reductase	Q15392	1	54849627	54887195	1436.17	-0.0782885	-0.077517	0.215998	0.445652	0.859626	0.715006	0.121621	100.092	5.05336e-20	2.10807e-17
31	ENSG00000137331	IER3	Immediate Early Response 3	P46695	6	30743199	30744548	280.466	0.125717	0.118083	0.0724137	0.532864	0.574083	0.532728	0.094452	99.8301	5.73943e-20	2.31945e-17
32	ENSG00000102032	RENBP	Renin Binding Protein	P51606	X	153935269	153944687	496.489	-0.0025275	0.000129843	-0.071338	0.257767	0.365445	0.435415	0.0695738	92.2811	2.22816e-18	8.7317e-16
33	ENSG00000185753	CXorf38	Chromosome X Open Reading Frame 38	Q8TB03	X	40626921	40647561	2334.71	0.0436411	0.0425044	0.130166	0.153597	0.168506	0.111128	0.0302946	88.7409	1.23527e-17	4.69837e-15
34	ENSG00000119655	NPC2	NPC Intracellular Cholesterol Transporter 2	P61916	14	74476192	74494177	718.221	0.0700086	0.0616174	0.0723268	0.180335	0.35226	0.317384	0.0579048	87.5504	2.19622e-17	8.11473e-15
35	ENSG00000052802	MSMO1	Methylsterol Monooxygenase 1	Q15800	4	165327667	165343164	1255.35	-0.0167405	-0.0151035	0.200654	0.280425	0.456554	0.49201	0.080834	87.3995	2.3623e-17	8.48592e-15
36	ENSG00000172893	DHCR7	7-Dehydrocholesterol Reductase	Q9UBM7	11	71428193	71452868	677.087	-0.00644453	-0.00714949	0.310813	0.215046	0.383959	0.40262	0.071837	85.7555	5.22693e-17	1.82688e-14
37	ENSG00000104549	SQLE	Squalene Epoxidase	Q14534	8	124998497	125022283	1286.72	-0.016088	-0.0104616	0.296468	0.376897	0.675329	0.67132	0.114592	84.9338	7.77211e-17	2.64497e-14
38	ENSG00000095015	MAP3K1	Mitogen-Activated Protein Kinase Kinase Kinase 1	Q13233	5	56815549	56896152	13582.9	-0.0463306	-0.0615607	0.42269	0.371332	0.39088	0.404265	0.087227	82.4092	2.62761e-16	8.71289e-14
39	ENSG00000165029	ABCA1	ATP Binding Cassette Subfamily A Member 1	O95477	9	104781006	104928155	25.9288	-0.233412	-0.241223	0.104788	1.9747	2.06053	1.89827	0.343881	81.8842	3.38449e-16	1.0942e-13
40	ENSG00000173511	VEGFB	Vascular Endothelial Growth Factor B	P49765	11	64234538	64238793	1739.34	0.1058	0.0898593	-0.0399421	0.243503	0.267487	0.326767	0.0552373	81.7592	3.59484e-16	1.13387e-13
41	ENSG00000164713	BRI3	Brain Protein I3	O95415	7	98252379	98310441	1059.59	0.0386275	0.0323704	-0.00967529	0.140381	0.308682	0.314095	0.0522753	78.8965	1.42775e-15	4.29387e-13
42	ENSG00000067064	IDI1	Isopentenyl-Diphosphate Delta Isomerase 1	Q13907	10	1039152	1049170	2680.73	0.00188434	0.00154759	0.110743	0.167544	0.322045	0.287847	0.0540713	76.5919	4.32779e-15	1.27198e-12
43	ENSG00000147853	AK3	Adenylate Kinase 3	Q9UIJ7	9	4709556	4742043	1695.8	-0.0608874	-0.0621954	0.157918	0.169875	0.189281	0.204414	0.042286	75.6979	6.65203e-15	1.91165e-12
44	ENSG00000121104	FAM117A	Family With Sequence Similarity 117 Member A	Q9C073	17	49710332	49789180	4097.65	0.0593982	0.0571936	0.0621158	0.142239	0.160119	0.163598	0.0325354	74.376	1.25553e-14	3.52969e-12
45	ENSG00000105879	CBLL1	Cbl Proto-Oncogene Like 1	Q75N03	7	107743949	107761667	4063.04	0.0625948	0.0643957	0.190117	0.238585	0.268565	0.30202	0.0605937	71.8675	4.18582e-14	1.15172e-11
46	ENSG00000167508	MVD	Mevalonate Diphosphate Decarboxylase	P53602	16	88651935	88663161	1407.13	0.0899075	0.0831221	0.245951	0.231586	0.345314	0.320591	0.0692864	71.8025	4.31841e-14	1.16345e-11
47	ENSG00000155090	KLF10	KLF Transcription Factor 10	Q13118	8	102648784	102655725	575.4	0.358772	0.362834	0.539033	1.07798	0.964019	1.1667	0.217692	70.6003	7.68587e-14	2.02844e-11
48	ENSG00000152766	ANKRD22	Ankyrin Repeat Domain 22	Q5VYY1	10	88819896	88851844	13.6234	0.164081	0.67864	1.19827	1.08718	1.48704	1.21436	0.378883	70.2439	9.11769e-14	2.3582e-11
49	ENSG00000169710	FASN	Fatty Acid Synthase	P49327	17	82078338	82098294	3236.86	-0.0345926	-0.0372129	0.0280382	0.285438	0.300298	0.340067	0.0642096	69.7872	1.13478e-13	2.87746e-11
50	ENSG00000162804	SNED1	Sushi, Nidogen And EGF Like Domains 1	Q8TER0	2	240998618	241095568	955.255	-0.0355958	-0.0385742	0.169921	0.309425	0.346404	0.286007	0.0693681	69.4753	1.31768e-13	3.27696e-11
51	ENSG00000100596	SPTLC2	Serine Palmitoyltransferase Long Chain Base Subunit 2	O15270	14	77505997	77616773	2453.61	-0.135046	-0.137441	-0.0160729	0.19546	0.150432	0.133071	0.0381207	69.2207	1.48857e-13	3.6321e-11
52	ENSG00000135127	BICDL1	BICD Family Like Cargo Adaptor 1	Q6ZP65	12	119989869	120094494	3602.56	-0.000744356	0.000571581	0.189431	0.231372	0.215084	0.199213	0.0512889	66.5848	5.25522e-13	1.23565e-10
53	ENSG00000121966	CXCR4	C-X-C Motif Chemokine Receptor 4	P61073	2	136114349	136118149	10205	0.214951	0.214592	0.329985	0.147651	0.188539	0.162588	0.0612969	66.4769	5.53336e-13	1.25539e-10
54	ENSG00000079459	FDFT1	Farnesyl-Diphosphate Farnesyltransferase 1	P37268	8	11795573	11839304	4862.32	-0.0244634	-0.0300378	0.107472	0.133302	0.3197	0.304582	0.058081	66.1782	6.38277e-13	1.42314e-10
55	ENSG00000162676	GFI1	Growth Factor Independent 1 Transcriptional Repressor	Q99684	1	92473043	92486925	1139.06	-0.0341221	-0.0384716	0.025692	0.370265	0.433848	0.493488	0.0995566	65.0607	1.08872e-12	2.38633e-10
56	ENSG00000136167	LCP1	Lymphocyte Cytosolic Protein 1	P13796	13	46125920	46211871	29598.5	-0.0252086	-0.0262702	0.168924	0.0310379	0.0649175	0.0584755	0.0240507	64.6079	1.3515e-12	2.91294e-10
57	ENSG00000169635	HIC2	HIC ZBTB Transcriptional Repressor 2	Q96JB3	22	21417371	21451463	725.336	0.0462653	0.0448278	0.0631693	0.255406	0.127273	0.174745	0.0433002	64.4179	1.47984e-12	3.13727e-10
58	ENSG00000160318	CLDND2	Claudin Domain Containing 2	Q8NHS1	19	51367098	51369003	14.7024	0.440392	0.427517	0.766902	1.6331	1.13367	1.52494	0.313792	64.3701	1.514e-12	3.15792e-10
59	ENSG00000163686	ABHD6	Abhydrolase Domain Containing 6, Acylglycerol Lipase	Q9BV23	3	58237532	58295693	268.632	-0.0433617	-0.0530801	0.17216	0.285616	0.304326	0.278285	0.0728405	63.6243	2.16137e-12	4.43665e-10
60	ENSG00000160285	LSS	Lanosterol Synthase	P48449	21	46188141	46228824	2484.51	-0.0133133	-0.0139816	0.107987	0.195885	0.262077	0.239846	0.0527788	63.5893	2.19772e-12	4.44077e-10
61	ENSG00000173153	ESRRA	Estrogen Related Receptor Alpha	P11474	11	64305497	64316743	1254.97	0.16104	0.160373	0.162308	0.245811	0.253792	0.216692	0.0590026	63.5489	2.24057e-12	4.4577e-10
62	ENSG00000213614	HEXA	Hexosaminidase Subunit Alpha	P06865	15	72340919	72376476	1670.94	-0.00618597	-0.00486442	-0.00602146	0.0416608	0.165444	0.161723	0.02991	62.8058	3.1937e-12	6.22811e-10
63	ENSG00000087086	FTL	Ferritin Light Chain	P02792	19	48965309	48966879	32475.7	0.0765267	0.0661201	0.000598767	0.113168	0.191524	0.228667	0.041182	62.7842	3.22675e-12	6.22811e-10
64	ENSG00000160179	ABCG1	ATP Binding Cassette Subfamily G Member 1	P45844	21	42199689	42297244	316.564	0.0323935	0.0375828	-0.482032	0.432187	0.840746	1.31808	0.212006	62.6756	3.39814e-12	6.46247e-10
65	ENSG00000025039	RRAGD	Ras Related GTP Binding D	Q9NQL2	6	89364616	89412273	278.204	-0.0101869	0.00137614	0.0533262	0.368827	0.426007	0.396936	0.0892689	62.061	4.555e-12	8.53699e-10
66	ENSG00000197961	ZNF121	Zinc Finger Protein 121	P58317	19	9560353	9584533	2195.92	-0.00585751	-0.00648351	0.0668324	0.16315	0.223347	0.235396	0.0472295	60.167	1.12262e-11	2.04475e-09
67	ENSG00000158286	RNF207	Ring Finger Protein 207	Q6ZRF8	1	6205475	6221299	115.891	-0.125021	-0.120158	0.295669	0.553166	0.539272	0.459048	0.12465	59.5125	1.53269e-11	2.75287e-09
68	ENSG00000123983	ACSL3	Acyl-CoA Synthetase Long Chain Family Member 3	O95573	2	222860942	222944639	1337.41	0.0237783	0.0269345	0.0539681	0.104963	0.218115	0.295381	0.0501855	59.2769	1.7144e-11	3.03707e-09
69	ENSG00000168209	DDIT4	DNA Damage Inducible Transcript 4	Q9NX09	10	72273924	72276036	598.709	0.833707	0.802866	0.633422	0.172445	0.14052	0.0805442	0.147457	56.9672	5.13628e-11	8.80688e-09
70	ENSG00000162496	DHRS3	Dehydrogenase/Reductase 3	O75911	1	12567910	12618210	1131.02	0.0540693	0.0547346	0.433678	0.255987	0.265802	0.219347	0.0802056	56.9511	5.17571e-11	8.80688e-09
71	ENSG00000137502	RAB30	RAB30, Member RAS Oncogene Family	Q15771	11	82973133	83071923	774.614	-0.0531386	-0.0534084	0.619003	0.193423	0.0684977	0.0291821	0.0875167	55.6295	9.68696e-11	1.62691e-08
72	ENSG00000110921	MVK	Mevalonate Kinase	Q03426	12	109573255	109598125	409.76	0.156584	0.159107	0.152689	0.240093	0.337341	0.389988	0.0830633	54.7931	1.43973e-10	2.387e-08
73	ENSG00000109929	SC5D	Sterol-C5-Desaturase	O75845	11	121292681	121313410	1679.85	-0.0708748	-0.0730722	0.165164	0.233441	0.209924	0.259362	0.0603954	53.9989	2.09695e-10	3.43263e-08
74	ENSG00000105698	USF2	Upstream Transcription Factor 2, C-Fos Interacting	Q15853	19	35268962	35279821	7462.64	0.0521908	0.0498398	-0.0668933	0.0879842	0.124721	0.164501	0.0321302	53.7435	2.36625e-10	3.82504e-08
75	ENSG00000172840	PDP2	Pyruvate Dehydrogenase Phosphatase Catalytic Subunit 2	Q9P2J9	16	66878589	66895754	720.428	0.0160448	0.0160656	0.00420715	0.255859	0.258293	0.247805	0.0626209	52.968	3.41465e-10	5.38515e-08
76	ENSG00000215883	CYB5RL	Cytochrome B5 Reductase Like	Q6IPT4	1	54169651	54200036	421.891	-0.020288	-0.0265778	0.0259894	0.302449	0.347068	0.301509	0.0772778	52.773	3.74432e-10	5.83393e-08
77	ENSG00000085465	OVGP1	Oviductal Glycoprotein 1	Q12889	1	111414319	111427735	393.53	-0.0263584	-0.0335537	0.201361	0.395873	0.184101	0.195467	0.0692558	52.277	4.73317e-10	7.03556e-08
78	ENSG00000159674	SPON2	Spondin 2	Q9BUD6	4	1166932	1208962	325.879	0.0826817	0.0756446	0.0315123	0.226753	0.460492	0.311491	0.0837618	51.9342	5.56506e-10	8.17812e-08
79	ENSG00000105643	ARRDC2	Arrestin Domain Containing 2	Q8TBH0	19	18001132	18014102	7592.6	0.0932519	0.0845889	0.0855891	0.156724	0.166621	0.243747	0.0493924	51.7528	6.06263e-10	8.80921e-08
80	ENSG00000011021	CLCN6	Chloride Voltage-Gated Channel 6	P51797	1	11806096	11848079	1831.48	-0.0196025	-0.0176459	0.0372116	0.219615	0.280067	0.368959	0.0731804	51.5316	6.73013e-10	9.67045e-08
81	ENSG00000123836	PFKFB2	6-Phosphofructo-2-Kinase/Fructose-2,6-Biphosphatase 2	O60825	1	207034366	207081024	209.522	-0.0451723	-0.0414932	0.232378	0.304372	0.363686	0.323253	0.0957655	50.0785	1.33549e-09	1.87724e-07
82	ENSG00000221883	ARIH2OS	ARIH2 Opposite Strand LncRNA	Q8N7S6	3	48917782	48919385	90.8114	0.478011	0.486303	0.47508	0.383196	0.380207	0.417261	0.135084	49.9057	1.44875e-09	2.01454e-07
83	ENSG00000171747	LGALS4	Galectin 4	P56470	19	38801671	38812945	59.5334	0.0384139	0.0447467	0.417772	0.523791	0.418788	0.481726	0.137718	49.8745	1.4702e-09	2.02262e-07
84	ENSG00000004975	DVL2	Dishevelled Segment Polarity Protein 2	O14641	17	7225342	7234517	2137.07	0.0675075	0.0668011	0.0387379	0.103204	0.161572	0.186905	0.0397766	49.7033	1.59369e-09	2.14683e-07
85	ENSG00000175197	DDIT3	DNA Damage Inducible Transcript 3	P0DPQ6	12	57516588	57521737	520.065	0.1234	0.114168	-0.0786747	0.195846	0.320511	0.26939	0.0698005	49.5028	1.75153e-09	2.33514e-07
86	ENSG00000139428	MMAB	Metabolism Of Cobalamin Associated B	Q96EY8	12	109553715	109573580	520.294	0.0488966	0.0390269	0.106286	0.176521	0.351055	0.282823	0.0701644	49.3451	1.88648e-09	2.48938e-07
87	ENSG00000204946	ZNF783	Zinc Finger Protein 783	Q6ZMS7	7	149262171	149297302	2474.74	0.0142316	0.0129974	0.0148529	0.108392	0.118441	0.143183	0.030778	47.5683	4.35076e-09	5.51609e-07
88	ENSG00000166340	TPP1	Tripeptidyl Peptidase 1	O14773	11	6612768	6619448	5936.28	-0.0182997	-0.0196111	0.0860955	0.0930149	0.136008	0.153859	0.0352956	47.0853	5.45857e-09	6.70229e-07
89	ENSG00000173890	GPR160	G Protein-Coupled Receptor 160	Q9UJ42	3	170037995	170085392	706.426	-0.0809407	-0.0760279	0.0911757	0.260119	0.349591	0.255756	0.0782203	47.0716	5.49368e-09	6.70229e-07
90	ENSG00000119537	KDSR	3-Ketodihydrosphingosine Reductase	Q06136	18	63327726	63367228	2803.97	-0.0605785	-0.0614278	-0.0176239	0.101901	0.120091	0.142788	0.0322887	46.3327	7.77031e-09	9.39118e-07
91	ENSG00000085063	CD59	CD59 Molecule	P13987	11	33703010	33736491	3430.99	-0.0138643	-0.0168565	-0.0288654	0.0740668	0.161856	0.126253	0.0323169	46.1318	8.53807e-09	1.02236e-06
92	ENSG00000039523	RIPOR1	RHO Family Interacting Cell Polarization Regulator 1	Q6ZS17	16	67518418	67546788	1343.05	-0.014331	-0.0129765	-0.0484016	0.22478	0.228884	0.239039	0.0589248	45.3087	1.25561e-08	1.46285e-06
93	ENSG00000152061	RABGAP1L	RAB GTPase Activating Protein 1 Like	Q5R372	1	174159410	174995308	4430.35	0.0218194	0.0242837	0.142127	0.186391	0.175827	0.229811	0.0563078	44.6572	1.70337e-08	1.94938e-06
94	ENSG00000162066	AMDHD2	Amidohydrolase Domain Containing 2	Q9Y303	16	2520357	2531422	1653.24	0.0707113	0.073955	-0.00929875	0.11829	0.216043	0.245528	0.0537445	44.5145	1.82094e-08	2.06565e-06
95	ENSG00000103042	SLC38A7	Solute Carrier Family 38 Member 7	Q9NVC3	16	58665109	58684770	787.306	-0.0406001	-0.0413918	0.0678572	0.0913927	0.228697	0.260204	0.0557436	44.2283	2.08176e-08	2.34098e-06
96	ENSG00000177606	JUN	Jun Proto-Oncogene, AP-1 Transcription Factor Subunit	P05412	1	58780791	58784047	1580.26	0.491099	0.478557	0.481146	0.451997	0.262511	0.385324	0.141027	44.2055	2.1041e-08	2.34571e-06
97	ENSG00000100075	SLC25A1	Solute Carrier Family 25 Member 1	P53007	22	19175581	19178739	1297.06	0.110763	0.110646	-0.0433175	0.105056	0.231759	0.233664	0.0549268	43.5381	2.87422e-08	3.14995e-06
98	ENSG00000140374	ETFA	Electron Transfer Flavoprotein Subunit Alpha	P13804	15	76215353	76311472	1315.29	0.0568967	0.050414	0.162941	0.0774891	0.224376	0.0958135	0.0469418	43.0363	3.63294e-08	3.9151e-06
99	ENSG00000167680	SEMA6B	Semaphorin 6B	Q9H3T3	19	4542593	4559684	7.37657	0.517072	0.548195	0.858749	2.39001	2.30265	1.29058	0.460573	42.6103	4.43176e-08	4.73649e-06
100	ENSG00000196352	CD55	CD55 Molecule	P08174	1	207321376	207386804	3216.37	-6.74994e-05	-0.00105945	0.264939	0.166131	0.208568	0.220237	0.0677891	41.9157	6.12641e-08	6.38926e-06
101	ENSG00000113552	GNPDA1	Glucosamine-6-Phosphate Deaminase 1	P46926	5	141991749	142013041	1303.81	0.00811036	0.00760669	-0.032284	0.0772109	0.171124	0.161894	0.0396042	41.8866	6.21001e-08	6.42463e-06
102	ENSG00000004660	CAMKK1	Calcium/Calmodulin Dependent Protein Kinase Kinase 1	Q8N5S9	17	3860315	3894891	514.48	0.0168001	0.00804288	0.00898676	0.305923	0.307893	0.279104	0.0772283	41.4223	7.70898e-08	7.79734e-06
103	ENSG00000187109	NAP1L1	Nucleosome Assembly Protein 1 Like 1	PS5209	12	76036585	76084958	22887.4	0.0147426	0.0118664	0.0788697	0.168146	0.210547	0.134185	0.0482976	41.4198	7.71775e-08	7.79734e-06
104	ENSG00000050426	LETMD1	LETM1 Domain Containing 1	Q6P1Q0	12	51047962	51060424	2417.86	0.0423652	0.0407681	0.069415	0.158773	0.0948567	0.0876661	0.0342765	40.9276	9.70394e-08	9.72801e-06
105	ENSG00000100221	JOSD1	Josephin Domain Containing 1	Q15040	22	38685543	38701556	3407.57	0.0296699	0.0295877	0.267262	0.0139331	0.024648	0.0345293	0.0449298	40.6459	1.10623e-07	1.09204e-05
106	ENSG00000174669	SLC29A2	Solute Carrier Family 29 Member 2	Q14542	11	66362521	66372214	1391.14	-0.0189877	-0.0213992	0.0186144	0.123715	0.191885	0.237789	0.0526793	40.5164	1.17484e-07	1.15099e-05
107	ENSG00000040531	CTNS	Cystinosin, Lysosomal Cystine Transporter	O60931	17	3636459	3661542	805.779	-0.0593391	-0.0609342	0.0361692	0.121938	0.254384	0.23944	0.0610719	39.9665	1.51681e-07	1.46383e-05
108	ENSG00000125505	MBOAT7	Membrane Bound O-Acyltransferase Domain Containing 7	Q96N66	19	54173412	54189882	1257.33	-0.00944544	-0.0084175	0.0164455	0.168088	0.207212	0.180207	0.0518672	39.9232	1.54759e-07	1.48247e-05
109	ENSG00000103249	CLCN7	Chloride Voltage-Gated Channel 7	P51798	16	1444934	1475084	5858.96	0.0588474	0.0596092	-0.0228088	0.145048	0.169424	0.219444	0.0503481	39.7623	1.66755e-07	1.58565e-05
110	ENSG00000174839	DENND6A	DENN Domain Containing 6A	Q8IWF6	3	57625454	57693077	2237.63	-0.052649	-0.0559666	0.150774	0.172506	0.177375	0.131791	0.0502602	39.5941	1.80296e-07	1.70189e-05
111	ENSG00000089775	ZBTB25	Zinc Finger And BTB Domain Containing 25	P24278	14	64449106	64505213	3628.45	0.0111691	0.0049205	0.145801	0.19595	0.135219	0.164745	0.0514327	39.1471	2.21828e-07	2.0638e-05
112	ENSG00000204386	NEU1	Neuraminidase 1	Q99519	6	31857659	31862822	947.422	0.0396544	0.0342381	0.0311324	0.0781384	0.195402	0.254624	0.0563772	38.7366	2.68312e-07	2.46086e-05
113	ENSG00000082898	XPO1	Exportin 1	O14980	2	61477849	61538626	7189.02	-0.0532477	-0.0570108	0.0379467	0.156669	0.105159	0.114587	0.036905	38.6957	2.73438e-07	2.49021e-05
114	ENSG00000205269	TMEM170B	Transmembrane Protein 170B	Q5T4T1	6	11537749	11583524	356.658	-0.0654755	-0.0676326	0.0374991	0.211388	0.290861	0.18048	0.0656062	38.6194	2.83272e-07	2.56173e-05
115	ENSG00000188211	NCR3LG1	Natural Killer Cell Cytotoxicity Receptor 3 Ligand 1	Q68D85	11	17351800	17377341	428.471	-0.154734	-0.178094	0.133653	0.298454	0.409185	0.486658	0.120035	38.0987	3.60481e-07	3.21499e-05
116	ENSG00000218891	ZNF579	Zinc Finger Protein 579	Q8NAF0	19	55576774	55580848	306.483	0.218094	0.212814	-0.0893393	0.0670987	0.184483	0.32359	0.0730443	38.024	3.73159e-07	3.30527e-05
117	ENSG00000198915	RASGEF1A	RasGEF Domain Family Member 1A	Q8N9B8	10	43194535	43266919	240.714	-0.12633	-0.13191	-0.0654939	0.16047	0.288783	0.396667	0.085598	37.9847	3.8e-07	3.34297e-05
118	ENSG00000006652	IFRD1	Interferon Related Developmental Regulator 1	O00458	7	112422968	112481017	1185.07	0.0475016	0.0490372	0.116435	0.113719	0.0619243	0.105636	0.0345272	37.5792	4.58367e-07	3.88398e-05
119	ENSG00000171365	CLCN5	Chloride Voltage-Gated Channel 5	P51795	X	49922596	50099235	209.708	-0.0227427	-0.0284298	0.139384	0.196898	0.386503	0.235465	0.0848165	37.5536	4.63819e-07	3.89487e-05
120	ENSG00000003056	M6PR	Mannose-6-Phosphate Receptor, Cation Dependent	P20645	12	8940361	8949761	5904.78	0.0305446	0.0299666	0.118076	0.0440718	0.108819	0.106986	0.0326876	37.4585	4.84661e-07	4.04364e-05
121	ENSG00000133935	ERG28	Ergosterol Biosynthesis 28 Homolog	Q9UKR5	14	75649791	75660876	1120.76	-0.0632583	-0.0750079	0.056382	0.0951476	0.276029	0.196766	0.058498	37.2479	5.3417e-07	4.42813e-05
122	ENSG00000004468	CD38	CD38 Molecule	P28907	4	15778275	15853232	154.454	-0.0211276	-0.0327629	0.407283	0.326117	0.289128	0.183989	0.10625	36.9681	6.07829e-07	4.94368e-05
123	ENSG00000153234	NR4A2	Nuclear Receptor Subfamily 4 Group A Member 2	P43354	2	156324437	156342348	115.413	0.285397	0.251211	0.819987	0.210623	0.0576288	0.229905	0.155745	36.6935	6.89946e-07	5.54185e-05
124	ENSG00000183508	TENT5C	Terminal Nucleotidyltransferase 5C	Q5VWP2	1	117606048	117628389	607.337	0.081034	0.065619	0.521298	0.0655295	-0.0216052	-0.0134567	0.0913175	36.5204	7.4727e-07	5.96525e-05
125	ENSG00000166881	NEMP1	Nuclear Envelope Integral Membrane Protein 1	O14524	12	57055643	57088063	2251.57	0.0178282	0.0140502	0.105356	0.125721	0.191468	0.18587	0.0526218	36.4709	7.64545e-07	6.06571e-05
126	ENSG00000137801	THBS1	Thrombospondin 1	P07996	15	39581079	39599466	110.616	-0.20864	-0.175644	0.492724	1.18167	0.531099	1.15859	0.246362	36.1371	8.9168e-07	6.94651e-05
127	ENSG00000006704	GTF2IRD1	GTF2I Repeat Domain Containing 1	Q9UHL9	7	74453790	74602604	245.361	-0.0923382	-0.090103	-0.02747	0.219682	0.37878	0.42608	0.108852	35.8993	9.94881e-07	7.65822e-05
128	ENSG00000001630	CYP51A1	Cytochrome P450 Family 51 Subfamily A Member 1	Q16850	7	92112153	92134803	33.2573	-0.188531	-0.196535	0.489387	0.271998	0.775385	0.775042	0.205125	35.8639	1.01122e-06	7.73795e-05
129	ENSG00000133639	BTG1	BTG Anti-Proliferation Factor 1	P62324	12	92140278	92145846	16148.5	0.0879179	0.0843836	0.0762834	0.063261	0.120565	0.154882	0.0391724	35.7579	1.06183e-06	8.07738e-05
130	ENSG00000198625	MDM4	MDM4 Regulator Of P53	O15151	1	204516379	204558120	7491.16	-0.00252531	-0.00404296	0.0386621	0.180635	0.146527	0.167558	0.0483191	35.7247	1.07819e-06	8.15386e-05
131	ENSG00000165175	MID1IP1	MID1 Interacting Protein 1	Q9NPA3	X	38801432	38806537	3480.82	-0.0480703	-0.0601784	-0.198492	0.0497277	0.203684	0.213772	0.0611919	35.0883	1.44483e-06	0.000105563
132	ENSG00000198743	SLC5A3	Solute Carrier Family 5 Member 3	P53794	21	34073578	34106260	4777.31	-0.0436169	-0.0585299	0.156384	0.34798	0.369311	0.521545	0.134659	35.0342	1.4812e-06	0.000107612
133	ENSG00000146433	TMEM181	Transmembrane Protein 181	Q9P2C4	6	158536436	158635428	3269.67	0.0217435	0.0205749	0.0998008	0.180624	0.100642	0.133385	0.0446327	34.9924	1.50993e-06	0.000109086
134	ENSG00000119471	HSDL2	Hydroxysteroid Dehydrogenase Like 2	Q6YN16	9	112380080	112472405	359.322	-0.0958987	-0.102123	0.273416	0.247621	0.254632	0.217277	0.0877446	34.9453	1.54295e-06	0.000110853
135	ENSG00000161011	SQSTM1	Sequestosome 1	Q13501	5	179806398	179838078	7196.82	0.0849757	0.0801771	0.0451949	0.0397731	0.11854	0.138691	0.0355237	34.6832	1.74032e-06	0.000123658
136	ENSG00000126368	NR1D1	Nuclear Receptor Subfamily 1 Group D Member 1	P20393	17	40092793	40100589	1216.47	-0.142777	-0.147902	-0.184418	0.122208	0.190305	0.182139	0.0616663	34.6422	1.77345e-06	0.000125324
137	ENSG00000179532	DNHD1	Dynein Heavy Chain Domain 1	Q96M86	11	6497260	6593758	3966.69	-0.0088261	-0.0145445	0.0690469	0.22005	0.171248	0.148587	0.0551009	34.6129	1.79745e-06	0.00012633
138	ENSG00000113328	CCNG1	Cyclin G1	P51959	5	163437569	163446151	4096.45	-0.0181156	-0.0177361	0.0938985	0.120505	0.140338	0.12005	0.0408008	34.4514	1.93573e-06	0.000134586
139	ENSG00000118960	HS1BP3	HCLS1 Binding Protein 3	Q53T59	2	20560448	20651130	733.778	0.0247252	0.0253008	-0.01042	0.0543718	0.162915	0.206197	0.0490995	34.2351	2.13769e-06	0.000147046
140	ENSG00000198715	GLMP	Glycosylated Lysosomal Membrane Protein	Q8WWB7	1	156290089	156295689	730.62	0.0823967	0.0822251	-0.0207239	0.118123	0.109593	0.184644	0.0459407	34.1702	2.20229e-06	0.000150688
141	ENSG00000232593	KANTR	KANTR Integral Membrane Protein	A0A1W2PQU2	X	53094145	53170914	1153.89	0.0493446	0.0427135	0.124624	0.212538	0.132608	0.213439	0.0617788	33.722	2.70446e-06	0.000182157
142	ENSG00000167895	TMC8	Transmembrane Channel Like 8	Q8IU68	17	78130770	78142968	23738.5	0.0279797	0.0283367	-0.00564435	0.148681	0.113712	0.0770486	0.0347113	33.4504	3.06265e-06	0.00020395
143	ENSG00000154102	C16orf74	Chromosome 16 Open Reading Frame 74	Q96GX8	16	85690084	85751129	354.059	0.0296232	0.0381639	0.177834	0.265097	0.298304	0.165631	0.085299	33.2491	3.35825e-06	0.000221576
144	ENSG00000048405	ZNF800	Zinc Finger Protein 800	Q2TB10	7	127346790	127431924	3055.7	-0.0649784	-0.0715678	0.157378	0.139402	0.100997	0.230088	0.0586113	33.0819	3.62517e-06	0.000237973
145	ENSG00000113716	HMGXB3	HMG-Box Containing 3	Q12766	5	150000046	150053142	2708.05	0.017665	0.0175386	-0.00713225	0.0365718	0.110439	0.164974	0.0352925	32.9717	3.81251e-06	0.000247756
146	ENSG00000004399	PLXND1	Plexin D1	Q9Y4D7	3	129555175	129606818	1221.07	-0.0104604	-0.0135662	0.257157	0.278517	0.111304	0.0760915	0.0726409	32.5898	4.53935e-06	0.000292054
147	ENSG00000145220	LYAR	Ly1 Antibody Reactive	Q9NX58	4	4267701	4290154	1483.31	0.0346068	0.0298619	0.000866314	0.0957169	0.189613	0.107009	0.0426219	32.5266	4.67213e-06	0.000299109
148	ENSG00000090661	CERS4	Ceramide Synthase 4	Q9HA82	19	8206736	8262421	636.47	0.0136525	0.0133121	-0.0824724	0.16882	0.287025	0.0585732	0.0596522	32.0339	5.85e-06	0.000372671
149	ENSG00000158470	B4GALT5	Beta-1,4-Galactosyltransferase 5	O43286	20	49632945	49713878	699.041	-0.124687	-0.126332	-0.0126183	0.219113	0.131308	0.203625	0.0614004	31.9911	5.96531e-06	0.000378154
150	ENSG00000040487	SLC66A1	Solute Carrier Family 66 Member 1	Q6ZP29	1	19312326	19329300	287.686	-0.0385715	-0.0393224	0.0790767	0.0685522	0.17663	0.31769	0.0706928	31.9645	6.03813e-06	0.000380903
151	ENSG00000152270	PDE3B	Phosphodiesterase 3B	Q13370	11	14643804	14872044	10009.2	-0.0688106	-0.0721812	0.151388	0.169189	0.00899259	-0.0410738	0.0426075	31.8924	6.23984e-06	0.000388996
152	ENSG00000197063	MAFG	MAF BZIP Transcription Factor G	O15525	17	81918270	81927735	1901.97	0.0238111	0.0241138	0.034821	0.133522	0.249948	0.245148	0.0678584	31.8515	6.3575e-06	0.000393374
153	ENSG00000035664	DAPK2	Death Associated Protein Kinase 2	Q9UIK4	15	63907036	64072033	70.7649	-0.222592	-0.292682	0.336751	0.594522	0.397153	0.133542	0.160681	31.5569	7.27065e-06	0.000441427
154	ENSG00000170088	TMEM192	Transmembrane Protein 192	Q8IY95	4	165070608	165208549	1030.75	-0.0138763	-0.0139501	0.0404004	0.164132	0.201625	0.0925189	0.0495427	31.2953	8.18981e-06	0.000490327
155	ENSG00000006451	RALA	RAS Like Proto-Oncogene A	P11233	7	39623565	39708120	2839.32	-0.0189999	-0.0261915	0.0358471	0.178988	0.183932	0.141703	0.0529135	31.1615	8.70413e-06	0.000518718
156	ENSG00000118513	MYB	MYB Proto-Oncogene, Transcription Factor	P10242	6	135181308	135219173	530.747	-0.00545661	-0.0109989	0.0368212	0.220102	0.391075	0.32363	0.0939482	31.1504	8.74804e-06	0.000518944
157	ENSG00000113163	CERT1	Ceramide Transporter 1	Q9Y5P4	5	75356345	75512138	2504.16	-0.0993348	-0.0997571	-0.00732914	0.20127	0.19134	0.169598	0.0610853	30.6472	1.09959e-05	0.00064931
158	ENSG00000142657	PGD	Phosphogluconate Dehydrogenase	P52209	1	10398592	10420511	1986.42	0.00306551	-0.000843826	-0.017402	0.0872021	0.166073	0.129647	0.0408693	30.4871	1.18249e-05	0.000688826
159	ENSG00000172301	COPRS	Coordinator Of PRMT5 And Differentiation Stimulator	Q9NQ92	17	31851871	31859291	168.992	0.180438	0.165443	0.0992539	0.170989	0.21969	0.402675	0.0969749	29.8835	1.55481e-05	0.000893636
160	ENSG00000217128	FNIP1	Folliculin Interacting Protein 1	Q8TF40	5	131641714	131797063	1628.82	-0.116903	-0.114716	0.0736901	0.159586	0.178063	0.242561	0.0679269	29.6615	1.71923e-05	0.000975133
161	ENSG00000243927	MRPS6	Mitochondrial Ribosomal Protein S6	P82932	21	34073224	34143034	1687.28	0.094441	0.0707325	0.086961	0.203507	0.330589	0.445889	0.118179	29.6034	1.76508e-05	0.00099677
162	ENSG00000109046	WSB1	WD Repeat And SOCS Box Containing 1	Q9Y6I7	17	27294076	27315926	6587.08	-0.0183665	-0.0222154	0.0781236	0.129335	0.113221	0.115993	0.0400989	29.5863	1.7788e-05	0.00100015
163	ENSG00000204634	TBC1D8	TBC1 Domain Family Member 8	O95759	2	101007617	101252866	80.0794	0.182371	0.194883	0.133707	0.386304	0.524329	0.28116	0.132355	29.4744	1.87121e-05	0.00104304
164	ENSG00000205903	ZNF316	Zinc Finger Protein 316	A6NFI3	7	6637318	6658279	4614.34	0.0638431	0.0649414	-0.0152749	0.138662	0.0677961	0.126415	0.037974	29.4023	1.93319e-05	0.00106838
165	ENSG00000120875	DUSP4	Dual Specificity Phosphatase 4	Q13115	8	29333064	29350684	125.232	0.200947	0.216075	0.887529	0.0131904	0.0785314	-0.358369	0.192972	29.2605	2.06121e-05	0.00112471
166	ENSG00000124257	NEURL2	Neuralized E3 Ubiquitin Protein Ligase 2	Q9BR09	20	45888625	45891287	93.8463	0.129415	0.105219	-0.145612	0.39332	0.463295	0.273066	0.135172	29.2323	2.08772e-05	0.00113438
167	ENSG00000134824	FADS2	Fatty Acid Desaturase 2	O95864	11	61792980	61867354	222.85	0.21668	0.17311	0.268789	0.1411	0.793627	0.615557	0.187957	29.0807	2.2357e-05	0.00120179
168	ENSG00000104946	TBC1D17	TBC1 Domain Family Member 17	Q9HA65	19	49877425	49888750	3356.08	0.0429985	0.0432653	-0.0132624	0.101971	0.104565	0.145614	0.0393404	29.0768	2.23965e-05	0.00120179
169	ENSG00000239857	GET4	Guided Entry Of Tail-Anchored Proteins Factor 4	Q7L5D6	7	876554	896436	208.695	0.0285506	0.0183551	0.267291	0.207239	0.245444	0.268732	0.0955141	28.8714	2.45739e-05	0.00131318
170	ENSG00000128272	ATF4	Activating Transcription Factor 4	P18848	22	39519695	39522685	15272.7	0.0101639	0.0066871	-0.142823	-0.0289075	0.0628168	0.098044	0.0343395	28.7112	2.64167e-05	0.00140585
171	ENSG00000162413	KLHL21	Kelch Like Family Member 21	Q9UJP4	1	6590724	6614607	4009.84	-0.0426286	-0.0481122	-0.0478549	0.0761744	0.149439	0.232101	0.055112	28.6479	2.71818e-05	0.00144063
172	ENSG00000073111	MCM2	Minichromosome Maintenance Complex Component 2	P49736	3	127598410	127622436	524.814	-0.0150377	-0.016925	-0.0733788	0.180736	0.229348	0.116881	0.058202	28.6274	2.74345e-05	0.0014481
173	ENSG00000180901	KCTD2	Potassium Channel Tetramerization Domain Containing 2	Q14681	17	75032575	75065889	2444.32	0.00399801	-0.00057656	-0.00334044	0.108749	0.133031	0.0933295	0.0364395	28.5407	2.85284e-05	0.00149971
174	ENSG00000132196	HSD17B7	Hydroxysteroid 17-Beta Dehydrogenase 7	P56937	1	162790702	162812817	830.241	0.0739254	0.0738239	0.0914996	0.13326	0.128057	0.203408	0.0569729	28.4515	2.97002e-05	0.00155499
175	ENSG00000177706	FAM20C	FAM20C Golgi Associated Secretory Pathway Kinase	Q8IXL6	7	192571	260772	18.7017	0.623153	0.613765	0.0573709	0.765887	0.294916	1.17061	0.270501	28.126	3.43922e-05	0.00177195
176	ENSG00000132405	TBC1D14	TBC1 Domain Family Member 14	Q9P2M4	4	6909242	7033118	5648.28	-0.0426298	-0.0447431	-0.0852869	0.0383982	0.0447212	0.0575095	0.023428	28.0915	3.49292e-05	0.00178539
177	ENSG00000107018	RLN1	Relaxin 1	P04808	9	5334930	5339876	46.3574	-0.289115	-0.313604	0.379712	0.303616	0.294451	0.602951	0.176027	27.9817	3.66992e-05	0.00185388
178	ENSG00000154803	FLCN	Folliculin	Q8NFG4	17	17212212	17237188	2760.53	-0.0137394	-0.0123765	-0.0227923	0.223686	0.204109	0.17651	0.0669806	27.9551	3.71423e-05	0.00186602
179	ENSG00000130309	COLGALT1	Collagen Beta(1-O)Galactosyltransferase 1	Q8NBJ5	19	17555649	17583162	4700.6	0.014441	0.0153135	-0.0200361	0.0705366	0.100739	0.0724195	0.0267933	27.7835	4.01221e-05	0.00198038
180	ENSG00000007350	TKTL1	Transketolase Like 1	P51854	X	154295795	154330350	61.5352	-0.107193	-0.126957	0.368114	0.150774	0.478555	0.26157	0.134944	27.7531	4.06745e-05	0.00200001
181	ENSG00000138413	IDH1	Isocitrate Dehydrogenase (NADP(+)) 1	O75874	2	208236227	208266074	963.12	0.0344822	0.0276487	0.115775	0.0652636	0.272021	0.246722	0.0763883	27.6919	4.18099e-05	0.00204805
182	ENSG00000163931	TKT	Transketolase	P29401	3	53224712	53256052	3704.54	0.0747123	0.0680653	0.0741306	0.121692	0.200865	0.130468	0.0548489	27.5988	4.35959e-05	0.00211762
183	ENSG00000168003	SLC3A2	Solute Carrier Family 3 Member 2	P08195	11	62856102	62888875	4785.7	0.0315644	0.0192432	-0.0887704	0.0403702	0.175179	0.217651	0.0563261	27.5382	4.48005e-05	0.0021549
184	ENSG00000072274	TFRC	Transferrin Receptor	P02786	3	196027183	196082096	2298.96	-0.108748	-0.111219	-0.0204203	0.098892	0.117143	0.0145433	0.03528	27.537	4.48243e-05	0.0021549
185	ENSG00000205581	HMGN1	High Mobility Group Nucleosome Binding Domain 1	P05114	21	39342315	39349647	6487.62	0.0263789	0.0265705	0.0532155	0.183336	0.118866	0.122393	0.0487257	27.3553	4.86353e-05	0.00232086
186	ENSG00000267041	ZNF850	Zinc Finger Protein 850	A8MQ14	19	36714383	36772825	307.813	-0.0676575	-0.0651467	-0.0010054	0.103582	-0.0102459	0.309458	0.0682381	27.2256	5.15516e-05	0.002442
187	ENSG00000166900	STX3	Syntaxin 3	Q13277	11	59713456	59805882	703.607	-0.076349	-0.0730363	0.0456365	0.169911	0.184787	0.190498	0.0640295	27.1322	5.3758e-05	0.00253722
188	ENSG00000133321	PLAAT4	Phospholipase A And Acyltransferase 4	Q9UL19	11	63536808	63546462	924.155	0.0757362	0.0703662	0.210808	0.220149	0.227208	0.059926	0.075434	27.0586	5.55621e-05	0.00260336
189	ENSG00000188026	RILPL1	Rab Interacting Lysosomal Protein Like 1	Q5EBL4	12	123470054	123533719	205.779	0.124993	0.126229	0.193138	0.292405	0.222524	0.160409	0.0902907	26.881	6.01692e-05	0.00280905
190	ENSG00000114796	KLHL24	Kelch Like Family Member 24	Q6TFL4	3	183635610	183684519	4220.97	-0.0634102	-0.0672494	0.107373	0.170966	0.140229	0.156027	0.0573355	26.8519	6.09573e-05	0.00283561
191	ENSG00000176485	PLAAT3	Phospholipase A And Acyltransferase 3	P53816	11	63573195	63616883	46.6959	0.10915	0.0731109	0.44243	0.524084	0.519982	0.540447	0.189891	26.806	6.22256e-05	0.00288424
192	ENSG00000185896	LAMP1	Lysosomal Associated Membrane Protein 1	P11279	13	113297239	113323672	6705.92	0.0113253	0.00932486	0.0230532	-0.0180458	0.0472493	0.109602	0.0238499	26.7921	6.26144e-05	0.00289189
193	ENSG00000170191	NANP	N-Acetylneuraminic Acid Phosphatase	Q8TBE9	20	25612935	25624014	134.013	0.0349841	0.0396562	0.0856293	0.418046	0.384175	0.162597	0.115884	26.7044	6.51224e-05	0.00298639
194	ENSG00000149418	ST14	ST14 Transmembrane Serine Protease Matriptase	Q9Y5Y6	11	130159782	130210362	11.2557	-0.149793	-0.369425	0.383718	0.79146	1.15951	1.02562	0.432138	26.6101	6.79296e-05	0.00309319
195	ENSG00000108840	HDAC5	Histone Deacetylase 5	Q9UQL6	17	44076746	44123702	2700.83	0.060412	0.0583996	-0.162988	0.0389858	0.0299223	0.119444	0.0420003	26.5567	6.9575e-05	0.003157
196	ENSG00000188687	SLC4A5	Solute Carrier Family 4 Member 5	Q9BY07	2	74216242	74343414	281.232	0.00446838	0.012074	0.0822206	0.155254	0.219365	0.3298	0.0849791	26.4912	7.16447e-05	0.00322826
197	ENSG00000114948	ADAM23	ADAM Metallopeptidase Domain 23	O75077	2	206443532	206621127	479.378	-0.01254	-0.0140906	0.0250111	0.186914	0.115252	0.23429	0.0677913	26.2247	8.07143e-05	0.00359684
198	ENSG00000095794	CREM	CAMP Responsive Element Modulator	Q03060	10	35126791	35212958	516.512	0.00752977	-9.669e-05	0.371287	-0.0720309	-0.0496149	0.115876	0.0826454	26.2185	8.09373e-05	0.00359684
199	ENSG00000179859	RNF227	Ring Finger Protein 227	A6NIN4	17	7913324	7916276	385.697	0.0130109	0.00508729	0.0534037	0.143771	0.160708	0.184213	0.0591841	25.9427	9.15482e-05	0.0039862
200	ENSG00000148154	UGCG	UDP-Glucose Ceramide Glucosyltransferase	Q16739	9	111896814	111935369	1509.13	-0.0447166	-0.0467064	0.00167467	0.138033	0.201087	0.165583	0.058513	25.9039	9.31496e-05	0.00404232
201	ENSG00000075426	FOSL2	FOS Like 2, AP-1 Transcription Factor Subunit	P15408	2	28392448	28417317	442.142	0.0589568	0.0485852	0.651727	0.0906403	-0.0828212	-0.124022	0.146256	25.8952	9.35093e-05	0.00404436
202	ENSG00000149485	FADS1	Fatty Acid Desaturase 1	O60427	11	61799627	61829318	256.429	-0.116708	-0.0755567	0.18095	0.266899	0.441848	0.549288	0.155364	25.7945	9.78091e-05	0.00421622
203	ENSG00000122034	GTF3A	General Transcription Factor IIIA	Q92664	13	27424619	27435823	9121.76	0.0737209	0.068697	0.00191001	0.0335927	0.0881145	0.116944	0.0324337	25.7331	0.000100526	0.00431893
204	ENSG00000139618	BRCA2	BRCA2 DNA Repair Associated	P51587	13	32315086	32400266	346.407	-0.0191173	-0.0354019	0.0341569	0.123074	0.22929	0.343972	0.0878197	25.7136	0.000101404	0.00434222
205	ENSG00000120137	PANK3	Pantothenate Kinase 3	Q9H999	5	168548495	168579368	3750.62	-0.092076	-0.106268	0.13252	0.1308	0.174893	0.179191	0.0643826	25.5329	0.00010991	0.00464495
206	ENSG00000160752	FDPS	Farnesyl Diphosphate Synthase	P14324	1	155308748	155320666	2487.19	0.0840524	0.0777067	0.0792444	0.0969899	0.140233	0.0882769	0.0439699	25.4476	0.000114166	0.00479348
207	ENSG00000184863	RBM33	RNA Binding Motif Protein 33	Q96EV2	7	155644451	155781485	7108.73	-0.0166748	-0.0230773	0.0364154	0.145723	0.0701806	0.104268	0.0383248	25.4174	0.000115713	0.00480354
208	ENSG00000227500	SCAMP4	Secretory Carrier Membrane Protein 4	Q969E2	19	1905372	1926013	881.922	0.0769658	0.0765271	-0.0485028	0.145684	0.0795933	0.15408	0.0481712	25.4112	0.000116035	0.00480354
209	ENSG00000135677	GNS	Glucosamine (N-Acetyl)-6-Sulfatase	P15586	12	64713445	64759431	2299.88	-0.0293051	-0.0307379	0.0507133	0.059718	0.0881556	0.162981	0.0415509	25.4068	0.000116263	0.00480354
210	ENSG00000166166	TRMT61A	TRNA Methyltransferase 61A	Q96FX7	14	103529196	103537073	688.983	0.107617	0.102447	-0.134218	0.0285035	0.0870865	0.209145	0.0561328	25.3353	0.000120025	0.00492752
211	ENSG00000127366	TAS2R5	Taste 2 Receptor Member 5	Q9NYW4	7	141790217	141791367	100.204	0.151169	0.160422	0.250113	0.360118	0.331492	0.214364	0.130476	25.2965	0.000122115	0.00499745
212	ENSG00000205593	DENND6B	DENN Domain Containing 6B	Q8NEG7	22	50309030	50327012	120.83	0.187176	0.18462	0.381091	0.276136	0.0870759	0.178649	0.109129	25.1623	0.000129628	0.00526978
213	ENSG00000103260	METRN	Meteorin, Glial Cell Differentiation Regulator	Q9UJH8	16	715118	719655	167.228	0.29319	0.297978	-0.136123	0.29748	0.203396	0.0477091	0.0950704	25.1177	0.000132227	0.00534362
214	ENSG00000107262	BAG1	BAG Cochaperone 1	Q99933	9	33247820	33264720	1998.51	0.00952671	0.00552899	-0.067195	0.0213706	0.0997212	0.17089	0.0422227	24.9478	0.000142607	0.00574515
215	ENSG00000103769	RAB11A	RAB11A, Member RAS Oncogene Family	P62491	15	65726054	65891989	2477.8	-0.0603815	-0.0631109	-0.0410111	0.0740353	0.0889629	0.0747677	0.0307404	24.8568	0.00014849	0.00596358
216	ENSG00000140988	RPS2	Ribosomal Protein S2	P15880	16	1962058	1964841	66390.4	0.108104	0.0977525	-0.00576354	0.0887629	0.139064	0.134153	0.0479282	24.6003	0.0001664	0.00664161
217	ENSG00000115649	CNPPD1	Cyclin Pas1/PHO80 Domain Containing 1	Q9BV87	2	219171897	219178106	3252.64	0.0198592	0.0172571	-0.0734411	0.0632602	0.127035	0.107583	0.0389763	24.3301	0.000187589	0.00741867
218	ENSG00000183828	NUDT14	Nudix Hydrolase 14	O95848	14	105172938	105181323	335.191	0.0943167	0.0811604	-0.0482815	0.198318	0.228946	0.209865	0.0823064	24.2583	0.000193654	0.00761197
219	ENSG00000213465	ARL2	ADP Ribosylation Factor Like GTPase 2	P36404	11	65014160	65022184	387.072	0.124453	0.105935	-0.272655	-0.130595	0.014078	0.191795	0.0767879	24.189	0.00019969	0.00780753
220	ENSG00000169087	HSPBAP1	HSPB1 Associated Protein 1	Q96EW2	3	122739999	122793831	1083.66	-0.0137508	-0.0151917	0.0205305	0.121714	0.125513	0.107864	0.0422555	24.1633	0.000201971	0.00786715
221	ENSG00000010803	SCMH1	Scm Polycomb Group Protein Homolog 1	Q96GD3	1	41027200	41242154	855.874	0.0155042	0.0142752	0.0236624	0.176157	0.0749627	0.0634298	0.0408759	24.0767	0.000209868	0.00815019
222	ENSG00000184792	OSBP2	Oxysterol Binding Protein 2	Q969R2	22	30693782	30907824	63.3021	0.291253	0.284889	-0.151677	0.372937	0.316202	0.311895	0.136805	24.0595	0.00021147	0.00818783
223	ENSG00000138646	HERC5	HECT And RLD Domain Containing E3 Ubiquitin Protein Ligase 5	Q9UII4	4	88457119	88506163	785.456	0.053121	0.0524385	-0.0258908	0.18231	0.131991	0.163381	0.0586775	23.7001	0.000247893	0.00942869
224	ENSG00000108691	CCL2	C-C Motif Chemokine Ligand 2	P13500	17	34255218	34257203	12.8163	-0.0308804	-0.206286	0.512898	2.58895	1.34317	0.534547	0.482191	23.6751	0.00025065	0.0094778
225	ENSG00000169914	OTUD3	OTU Deubiquitinase 3	Q5T2D3	1	19882395	19912945	1079.39	-0.0265511	-0.0352112	0.13987	0.102766	0.0661926	0.202449	0.0562937	23.4521	0.000276578	0.0102484
226	ENSG00000178922	HYI	Hydroxypyruvate Isomerase (Putative)	Q5T013	1	43451003	43453989	677.29	0.101577	0.104444	-0.00202456	0.106962	0.172079	0.179619	0.0604735	23.0803	0.000325837	0.0118031
227	ENSG00000126215	XRCC3	X-Ray Repair Cross Complementing 3	O43542	14	103697609	103715504	402.216	0.0605871	0.0629188	-0.0628016	-0.0157524	0.145567	0.238592	0.0616946	23.0282	0.000333408	0.0119898
228	ENSG00000198727	MT-CYB	Mitochondrially Encoded Cytochrome B	P00156	MT	14747	15887	88471.5	-0.0114953	-0.0142807	0.0300911	0.00287756	0.0956795	0.160448	0.0394476	23.0257	0.00033377	0.0119898
229	ENSG00000117984	CTSD	Cathepsin D	P07339	11	1752755	1764573	1727.91	0.165409	0.151386	-0.0708171	0.0603658	0.110138	0.206374	0.0624267	22.9978	0.000337897	0.012071
230	ENSG00000085563	ABCB1	ATP Binding Cassette Subfamily B Member 1	P08183	7	87503017	87713323	982.705	-0.0221829	-0.0154412	0.25935	0.20069	0.218293	0.162382	0.0925185	22.9787	0.000340749	0.0121393
231	ENSG00000159110	IFNAR2	Interferon Alpha And Beta Receptor Subunit 2	P48551	21	33229901	33265675	1729.62	0.105143	0.10063	0.0353682	0.099173	0.101116	0.102038	0.0432306	22.9568	0.000344051	0.0121898
232	ENSG00000105379	ETFB	Electron Transfer Flavoprotein Subunit Beta	P38117	19	51345169	51366418	289.806	0.102196	0.0993982	0.0350345	0.190798	0.289176	0.198814	0.0863107	22.7404	0.000378395	0.0132973
233	ENSG00000179889	PDXDC1	Pyridoxal Dependent Decarboxylase Domain Containing 1	Q6P996	16	14974591	15139339	4321.14	-0.0109479	-0.013348	0.0767854	0.0879099	0.0607416	0.0810095	0.0319635	22.6353	0.000396283	0.0138881
234	ENSG00000164615	CAMLG	Calcium Modulating Ligand	P49069	5	134738548	134752157	1640.82	0.0668211	0.0634321	0.0690959	0.0433584	0.0879539	0.112211	0.0371539	22.6203	0.000398915	0.0139426
235	ENSG00000167685	ZNF444	Zinc Finger Protein 444	Q8N0Y2	19	56132599	56160893	1477.92	0.0850466	0.0857279	0.0195715	0.0864505	0.0819728	0.141639	0.042911	22.5658	0.000408567	0.0141651
236	ENSG00000052841	TTC17	Tetratricopeptide Repeat Domain 17	Q966AE7	11	43358920	43494933	3208.02	-0.0566235	-0.060742	0.104182	0.0780818	0.0397638	0.0774845	0.0346405	22.5573	0.000410095	0.0141801
237	ENSG00000198840	MT-ND3	Mitochondrially Encoded NADH:Ubiquinone Oxidoreductase Core	P03897	MT	10059	10404	25480	-0.0115929	-0.0222673	-0.0415153	0.0552458	0.175308	0.153704	0.0514522	22.5182	0.000417201	0.0143415
238	ENSG00000121931	LRIF1	Ligand Dependent Nuclear Receptor Interacting Factor 1	Q5T3J3	1	110947190	110963965	1019.21	-0.139519	-0.142913	0.149421	0.0146525	0.0285299	0.131221	0.0545536	22.3531	0.000448549	0.0151453
239	ENSG00000162231	NXF1	Nuclear RNA Export Factor 1	Q9UBU9	11	62792123	62806302	8119.38	0.0327051	0.0322624	0.046397	0.0690311	0.057999	0.07987	0.0276489	22.3328	0.000452549	0.0152405
240	ENSG00000165644	COMTD1	Catechol-O-Methyltransferase Domain Containing 1	Q86VU5	10	75233641	75236030	425.073	0.161604	0.16114	-0.0144842	0.177569	0.167464	0.18746	0.0725608	22.3202	0.000455057	0.0152852
241	ENSG00000186812	ZNF397	Zinc Finger Protein 397	Q8NF99	18	35241030	35267133	2430.45	0.0114774	0.00307801	0.114372	0.16987	0.0746436	0.0864902	0.0501866	22.2697	0.000465243	0.0155868
242	ENSG00000006715	VPS41	VPS41 Subunit Of HOPS Complex	P49754	7	38722974	38932394	1657.94	-0.0838413	-0.0838781	-0.00659715	0.0786776	0.0955746	0.10929	0.0398803	22.2255	0.000474353	0.015851
243	ENSG00000184557	SOCS3	Suppressor Of Cytokine Signaling 3	O14543	17	78356778	78360077	335.028	0.425046	0.397634	0.339538	0.264737	0.268277	0.0211926	0.140069	22.0565	0.000510808	0.0168514
244	ENSG00000179041	RRS1	Ribosome Biogenesis Regulator 1 Homolog	Q15050	8	66429014	66430733	1036.74	0.049378	0.0415705	-0.0849604	0.0585585	0.153845	0.143425	0.0501012	22.0463	0.000513085	0.0168835
245	ENSG00000112599	GUCA1B	Guanylate Cyclase Activator 1B	Q9UMX6	6	42183284	42194956	130.363	-0.00323933	-0.0156497	0.190071	0.376168	0.246033	0.186864	0.112258	22.0172	0.000519664	0.0170134
246	ENSG00000113916	BCL6	BCL6 Transcription Repressor	P41182	3	187721377	187745725	989.268	-0.0270244	-0.0262748	0.0290673	0.0604038	0.169057	0.219535	0.0620415	21.9477	0.000535724	0.0174949
247	ENSG00000159958	TNFRSF13C	TNF Receptor Superfamily Member 13C	Q96RJ3	22	41922023	41926818	457.417	0.0490481	0.0484892	0.0926698	0.302615	0.287628	0.220652	0.102078	21.9366	0.000538334	0.0175359
248	ENSG00000182253	SYNM	Synemin	O15061	15	99098217	99135593	355.491	0.0898934	0.088998	0.302854	0.194669	0.0643602	0.0340998	0.0830212	21.8494	0.00055926	0.0180809
249	ENSG00000116455	WDR77	WD Repeat Domain 77	Q9BQA1	1	111439890	111449256	1026.85	0.0193325	0.0181986	0.073447	0.115536	0.103412	0.0730388	0.0396742	21.7555	0.00058269	0.0187914
250	ENSG00000103043	VAC14	VAC14 Component Of PIKFYVE Complex	Q08AM6	16	70687439	70801160	1884.61	0.0350393	0.0328096	-0.0659342	0.0341399	0.113596	0.118869	0.0394635	21.7237	0.000590843	0.0189598
251	ENSG00000261221	ZNF865	Zinc Finger Protein 865	P0CJ78	19	55605405	55617269	1402.38	0.123379	0.119719	-0.0609487	0.0380993	0.10904	0.2122	0.059323	21.6483	0.000610626	0.0195461
252	ENSG00000109084	TMEM97	Transmembrane Protein 97	Q5BJF2	17	28319200	28328685	198.669	-0.0318331	-0.0287602	0.0893905	0.162993	0.258203	0.329258	0.0950247	21.5751	0.000630471	0.0200819
253	ENSG00000105327	BBC3	BCL2 Binding Component 3	Q96PG8	19	47220822	47232766	963.328	0.0923881	0.0609576	-0.316347	0.00297798	0.224933	0.335448	0.112443	21.5599	0.00063467	0.0201166
254	ENSG00000104763	ASAH1	N-Acylsphingosine Amidohydrolase 1	Q13510	8	18055992	18084998	1949.53	-6.07292e-05	-0.00246473	0.0670752	0.0929685	0.111833	0.0371971	0.0356276	21.5025	0.000650768	0.0205764
255	ENSG00000121691	CAT	Catalase	P04040	11	34438934	34472060	1705.52	-0.0646148	-0.064478	0.127474	0.0778977	0.14139	0.0950885	0.0514644	21.4686	0.000660472	0.0208323
256	ENSG00000094916	CBX5	Chromobox 5	P45973	12	54230942	54280133	4356.36	-0.0375609	-0.0477706	0.152196	0.108034	0.0550336	0.112978	0.0489241	21.3891	0.000683782	0.0214108
257	ENSG00000155252	PI4K2A	Phosphatidylinositol 4-Kinase Type 2 Alpha	Q9BTU6	10	97640686	97676434	540.38	0.0223313	0.0159415	0.0287336	0.00138007	0.0829901	0.286926	0.0632422	21.3812	0.000686124	0.0214323
258	ENSG00000157796	WDR19	WD Repeat Domain 19	Q8NEZ3	4	39182504	39285810	1422.09	-0.0201239	-0.0232763	0.0598031	0.141495	0.0984857	0.177049	0.0535826	21.3571	0.000693384	0.0215549
259	ENSG00000115687	PASK	PAS Domain Containing Serine/Threonine Kinase	Q96RG2	2	241106099	241150264	15413.1	0.0541496	0.0549688	-0.00381321	0.0711264	0.0969477	0.175126	0.0471019	21.3421	0.000697933	0.0216443
260	ENSG00000181016	LSMEM1	Leucine Rich Single-Pass Membrane Protein 1	Q8N8F7	7	112480853	112491062	103.725	-0.00930754	-0.0159852	0.114699	0.302709	0.249739	0.378576	0.132271	21.3033	0.000709829	0.0219606
261	ENSG00000172716	SLFN11	Schlafen Family Member 11	Q7Z7L1	17	35350305	35373701	1451.13	0.0210216	0.0167539	0.168184	0.140233	0.048802	0.143054	0.060208	21.2256	0.000734278	0.0224944
262	ENSG00000165661	QSOX2	Quiescin Sulfhydryl Oxidase 2	Q6ZRP7	9	136206333	136245812	1593.21	0.0184091	0.0170441	0.0450036	0.0746206	0.0411916	0.120054	0.0327144	21.2181	0.0007367	0.0224944
263	ENSG00000105655	ISYNA1	Inositol-3-Phosphate Synthase 1	Q9NPH2	19	18434388	18438167	993.544	0.0624136	0.0557917	-0.0689386	0.162436	0.226126	0.0868108	0.0643119	21.2055	0.000740727	0.022539
264	ENSG00000072210	ALDH3A2	Aldehyde Dehydrogenase 3 Family Member A2	P51648	17	19648136	19685760	2666.42	-0.034017	-0.034039	0.0243985	0.107232	0.0820141	-0.0187162	0.0310054	21.1236	0.000767631	0.0231939
265	ENSG00000250644	AC068580.4	Novel Protein	A0A1B0GU03	11	1734821	1763954	6.84341	0.00404629	0.0653651	-0.27159	0.882856	1.54807	1.18457	0.386127	21.1013	0.000775122	0.0232853
266	ENSG00000183091	NEB	Nebulin	P20929	2	151485336	151734487	80.7627	-0.42488	-0.420121	-0.0132966	0.381214	0.158176	0.305466	0.141326	21.0985	0.000776058	0.0232853
267	ENSG00000169957	ZNF768	Zinc Finger Protein 768	Q9H5H4	16	30524004	30526821	298.206	0.0465544	0.0381929	-0.0578716	-0.0113185	0.172441	0.340865	0.0871706	21.0424	0.000795241	0.0237862
268	ENSG00000171425	ZNF581	Zinc Finger Protein 581	Q9P0T4	19	55635459	55645623	834.716	0.0686158	0.0577554	-0.00643599	0.0911208	0.170015	0.179801	0.0576858	21.0323	0.000798752	0.0237862
269	ENSG00000167711	SERPINF2	Serpin Family F Member 2	P08697	17	1742836	1755268	83.1588	0.134772	0.129571	0.145127	0.529569	0.17498	0.336548	0.151418	20.9168	0.000839892	0.0246292
270	ENSG00000063761	ADCK1	AarF Domain Containing Kinase 1	Q86TW2	14	77800109	77935014	357.118	0.0201658	0.0167205	-0.18722	0.147105	0.121726	0.125503	0.0612624	20.8215	0.000875428	0.0253835
271	ENSG00000120437	ACAT2	Acetyl-CoA Acetyltransferase 2	Q9BWD1	6	159762045	159779112	1327.79	0.065636	0.0631713	0.0634377	0.0141416	0.230118	0.162455	0.0643357	20.787	0.000888636	0.0255943
272	ENSG00000130956	HABP4	Hyaluronan Binding Protein 4	Q5JVS0	9	96450169	96491336	1761.28	0.0289982	0.0270932	0.137501	0.0700069	0.0675327	0.131652	0.0468099	20.7807	0.000891073	0.0256075
273	ENSG00000132478	UNK	Unk Zinc Finger	Q9C0B0	17	75784806	75825799	2423.37	0.0197224	0.0204504	-0.0322135	0.108638	0.0659253	0.0733434	0.0326696	20.6235	0.000954046	0.0269383
274	ENSG00000106560	GIMAP2	GTPase, IMAP Family Member 2	Q9UG22	7	150685697	150693641	5691.77	0.0125676	0.0132816	0.0387557	0.106515	0.130954	0.0520646	0.0401775	20.4781	0.00101614	0.0284331
275	ENSG00000215475	SIAH3	Siah E3 Ubiquitin Protein Ligase Family Member 3	Q8IW03	13	45777242	45851753	477.85	0.0403413	0.0658835	0.45026	0.583488	0.562055	0.319563	0.219245	20.469	0.00102013	0.0284331
276	ENSG00000135070	ISCA1	Iron-Sulfur Cluster Assembly 1	Q9BUE6	9	86264546	86283102	1847.54	0.025243	0.0233714	0.0881732	0.0721663	0.0687201	0.0480452	0.0311073	20.4154	0.00104412	0.0288517
277	ENSG00000197181	PIWIL2	Piwi Like RNA-Mediated Gene Silencing 2	Q8TC59	8	22275316	22357568	49.0548	-0.103907	-0.0895046	0.180004	0.642243	0.34942	0.205891	0.16511	20.3932	0.00105421	0.0290682
278	ENSG00000065802	ASB1	Ankyrin Repeat And SOCS Box Containing 1	Q9Y576	2	238426742	238452250	2352.47	-0.0210999	-0.0238334	0.0476264	0.111483	0.053977	0.0859852	0.0350956	20.2976	0.0010988	0.0300415
279	ENSG00000132016	BRME1	Break Repair Meiotic Recombinase Recruitment Factor 1	Q0VDD7	19	13882348	13906452	60.2133	-0.100123	-0.057107	0.263683	0.151021	0.446408	0.23375	0.135302	20.2543	0.00111958	0.0303607
280	ENSG00000273604	EPOP	Elongin BC And Polycomb Repressive Complex 2 Associated Protein	A6NHQ4	17	38671703	38674957	58.6312	0.142732	0.146462	-0.121273	0.0099743	0.424182	0.499364	0.154791	20.2539	0.00111975	0.0303607
281	ENSG00000107014	RLN2	Relaxin 2	P04090	9	5299864	5304716	56.3132	0.163564	0.171566	0.393338	0.146995	0.248594	0.584238	0.191215	20.174	0.00115918	0.0312713
282	ENSG00000117335	CD46	CD46 Molecule	P15529	1	207752057	207795513	9711.81	-0.0617563	-0.0659616	0.0626901	0.0935875	0.10823	0.0383291	0.0378388	20.0403	0.00122817	0.0328835
283	ENSG00000100350	FOXRED2	FAD Dependent Oxidoreductase Domain Containing 2	Q8IWF2	22	36487190	36507101	290.17	0.0622985	0.0653467	0.0246783	0.14204	0.203317	0.287838	0.0877043	20.0088	0.00124501	0.0331286
284	ENSG00000204923	FBXO48	F-Box Protein 48	Q5FWF7	2	68459422	68467294	510.295	0.0367006	0.0329515	0.174333	0.0969648	0.0524458	0.179631	0.0661804	19.9686	0.00126679	0.0336388
285	ENSG00000135218	CD36	CD36 Molecule	P16671	7	80369575	80679277	13.1384	-0.206204	-0.21554	-1.54074	0.726113	0.368688	0.485981	0.398418	19.8295	0.00134524	0.0355033
286	ENSG00000165312	OTUD1	OTU Deubiquitinase 1	Q5VV17	10	23439458	23442390	1113.73	-0.0652507	-0.0641089	0.0615648	0.0784382	0.106964	0.192552	0.0559199	19.7914	0.00136748	0.0360169
287	ENSG00000169246	NPIPB3	Nuclear Pore Complex Interacting Protein Family Member B3	Q92617	16	21402237	21448567	269.765	-0.174207	-0.152654	0.488144	0.451516	-0.277452	0.109916	0.185525	19.7817	0.00137323	0.0360949
288	ENSG00000118816	CCNI	Cyclin I	Q14094	4	77047155	77075989	11792.2	0.0201995	0.0195728	0.069267	0.0724706	0.0900808	0.0595469	0.0329693	19.7624	0.0013847	0.0363225
289	ENSG00000243716	NPIPB5	Nuclear Pore Complex Interacting Protein Family Member B5	A8MRT5	16	22479121	22536521	1298.32	0.1315	0.135951	0.333102	0.0167327	-0.17752	0.185013	0.0996919	19.7139	0.00141399	0.0367855
290	ENSG00000197714	ZNF460	Zinc Finger Protein 460	Q14592	19	57280051	57294069	243.408	-0.15141	-0.163452	0.00166071	0.408452	0.283951	0.122426	0.120078	19.6538	0.00145113	0.0375321
291	ENSG00000130684	ZNF337	Zinc Finger Protein 337	Q9Y3M9	20	25673195	25696853	2172.64	0.0219216	0.0213912	0.0878357	0.092619	0.0910053	0.0172689	0.035683	19.6331	0.00146415	0.0377931
292	ENSG00000198804	MT-CO1	Mitochondrially Encoded Cytochrome C Oxidase I	P00395	MT	5904	7445	387704	-0.0156363	-0.0190823	0.00837599	0.0407989	0.0903667	0.113408	0.0342284	19.5889	0.0014923	0.038443
293	ENSG00000198938	MT-CO3	Mitochondrially Encoded Cytochrome C Oxidase III	P00414	MT	9207	9990	98274.1	-0.00447712	-0.00764429	0.00740732	0.0278727	0.0801034	0.149974	0.0391179	19.5284	0.00153168	0.039379
294	ENSG00000178234	GALNT11	Polypeptide N-Acetylgalactosaminyltransferase 11	Q8NCW6	7	152025674	152122340	1114.05	0.0320431	0.0329995	0.0298334	0.0226054	0.0400436	0.150265	0.03685	19.4614	0.00157648	0.0404505
295	ENSG00000119729	RHOQ	Ras Homolog Family Member Q	P17081	2	46541806	46584688	861.029	0.00492547	0.0029282	0.0428236	0.0967703	0.0501134	0.194209	0.0518402	19.4405	0.00159072	0.0407351
296	ENSG00000176909	MAMSTR	MEF2 Activating Motif And SAP Domain Containing Transcriptional Regulator	Q6ZN01	19	48712725	48719725	32.7248	0.31792	0.319139	-0.436799	0.266936	0.295115	0.36314	0.189538	19.4123	0.00161015	0.0409891
297	ENSG00000198171	DDRGK1	DDRGK Domain Containing 1	Q96HY6	20	3190350	3204685	1516.92	0.109502	0.106936	-0.0184187	0.027306	-0.00744642	0.131839	0.0396017	19.2485	0.00172766	0.0434198
298	ENSG00000105835	NAMPT	Nicotinamide Phosphoribosyltransferase	P43490	7	106248298	106286326	1101.53	-0.0447846	-0.0464122	0.0729424	0.130613	0.0889301	0.0992721	0.0458481	19.2465	0.00172914	0.0434198
299	ENSG00000179912	R3HDM2	R3H Domain Containing 2	Q9Y2K5	12	57253762	57431005	2271.65	-0.0107991	-0.0121374	0.111434	0.115473	0.0432652	0.0465496	0.0392022	19.2115	0.0017553	0.0439063
300	ENSG00000072121	ZFYVE26	Zinc Finger FYVE-Type Containing 26	Q68DK2	14	67727374	67816590	2528.46	-0.0642555	-0.0625537	0.0422331	0.0469677	0.0278516	0.164201	0.0441862	19.1563	0.00179741	0.0446145
301	ENSG00000133466	C1QTNF6	C1q And TNF Related 6	Q9BXI9	22	37180166	37199385	826.456	0.0609252	0.064425	0.0314688	0.262588	0.189953	0.163656	0.0850618	19.1274	0.00181987	0.0449132
302	ENSG00000188549	CCDC9B	Coiled-Coil Domain Containing 9B	Q6ZUT6	15	40331452	40340967	84.8963	0.194828	0.190825	0.157406	0.336919	0.195349	0.291674	0.133452	19.1179	0.00182732	0.0450114
303	ENSG00000128536	CDHR3	Cadherin Related Family Member 3	Q6ZTQ4	7	105876796	106036432	432.834	0.0592777	0.0563113	0.127183	0.273331	0.107837	-0.109044	0.0807784	19.0839	0.00185414	0.0454125
304	ENSG00000158615	PPP1R15B	Protein Phosphatase 1 Regulatory Subunit 15B	Q5SWA1	1	204403381	204411817	8106	-0.0626103	-0.0656075	0.010873	0.0114574	0.10069	0.192994	0.0539387	19.049	0.00188214	0.0460103
305	ENSG00000221869	CEBPD	CCAAT Enhancer Binding Protein Delta	P49716	8	47736913	47738164	63.0271	0.0081103	-0.0308351	-0.564366	0.18794	0.268974	0.532302	0.221517	18.9725	0.00194495	0.0471186
306	ENSG00000152518	ZFP36L2	ZFP36 Ring Finger Protein Like 2	P47974	2	43222402	43226606	26464.2	0.086936	0.0842213	0.116946	0.0671486	0.0495352	0.118146	0.0476657	18.9599	0.00195549	0.0472681
307	ENSG00000124126	PREX1	Phosphatidylinositol-3,4,5-Trisphosphate Dependent Rac Exchange Factor 1	Q8TCU6	20	48624252	48827999	10424.4	-0.0199159	-0.0218839	0.155364	0.0367307	0.0256467	0.0391444	0.0385522	18.946	0.00196714	0.047461
308	ENSG00000182810	DDX28	DEAD-Box Helicase 28	Q9NUL7	16	68021274	68023442	1105.49	0.0469405	0.033418	-0.0539515	-0.02747	0.0831717	0.177755	0.0478352	18.9375	0.00197432	0.0475454
309	ENSG00000161016	RPL8	Ribosomal Protein L8	P62917	8	144789765	144792587	41592.2	0.0940726	0.0833144	0.0157232	0.0241704	0.103176	0.129238	0.0438507	18.8895	0.00201534	0.0483532
310	ENSG00000189269	DRICH1	Aspartate Rich 1	Q6PGQ1	22	23608452	23632321	68.3927	-0.252797	-0.266934	0.104942	0.352136	0.431333	0.0834576	0.144272	18.8749	0.00202806	0.0485684

## Sheet: Supp. Table 1b
Order	Ensembl ID	Gene Symbol	Gene Name	UniProt	chr	start	end	baseMean	log2FoldChange	log2FoldChange 0.5h	log2FoldChange 3h	log2FoldChange 24h	log2FoldChange 48h	log2FoldChange 72h	lfcSE	stat	pvalue	padj
1	ENSG00000125637	PSD4	Pleckstrin And Sec7 Domain Containing 4	Q8NDX1	2	113157325	113209396	7753.59	0.0022957	0.00299065	-0.0655597	-0.213089	-0.214829	-0.294125	0.0403799	110.871	2.68153e-22	1.33375e-19
2	ENSG00000166913	YWHAB	Tyrosine 3-Monooxygenase/Tryptophan 5-Monooxygenase	P31946	20	44885702	44908532	16988.9	-0.0059983	-0.00763468	-0.000133212	-0.136512	-0.103632	-0.108996	0.023164	79.3943	1.12345e-15	3.45915e-13
3	ENSG00000074370	ATP2A3	ATPase Sarcoplasmic/Endoplasmic Reticulum Ca2+ Transporting 3	Q93084	17	3923870	3964464	8314.89	0.0273471	0.0272318	-0.0626494	-0.187487	-0.188743	-0.194493	0.0403522	68.6947	1.915e-13	4.58608e-11
4	ENSG00000167460	TPM4	Tropomyosin 4	P67936	19	16067021	16103002	4348.32	0.00268078	0.000632653	0.049333	-0.151527	-0.188556	-0.156789	0.0361856	66.4929	5.49125e-13	1.25539e-10
5	ENSG00000158435	CNOT11	CCR4-NOT Transcription Complex Subunit 11	Q9UKZ1	2	101252886	101270316	3021.24	0.0194058	0.0194641	-0.0653068	-0.122672	-0.121299	-0.12935	0.0293648	60.7631	8.45259e-12	1.56156e-09
6	ENSG00000119714	GPR68	G Protein-Coupled Receptor 68	Q15743	14	91232532	91253925	556.312	-0.0804326	-0.0787195	-0.235895	-0.282974	-0.361564	-0.439181	0.0841676	57.9131	3.27799e-11	5.72851e-09
7	ENSG00000158856	DMTN	Dematin Actin Binding Protein	Q08495	8	22048995	22082527	527.74	0.0254478	0.0263237	-0.0501026	-0.2486	-0.233154	-0.216746	0.0561571	53.3496	2.85091e-10	4.55161e-08
8	ENSG00000102144	PGK1	Phosphoglycerate Kinase 1	P00558	X	77910739	78129295	9599.53	0.0187844	0.0145925	-0.00807383	-0.126395	-0.0993349	-0.101408	0.0265664	52.3763	4.51638e-10	6.87588e-08
9	ENSG00000108654	DDX5	DEAD-Box Helicase 5	P17844	17	64498254	64508199	53321.5	-0.0124243	-0.0129791	-0.0507282	-0.118763	-0.172206	-0.206932	0.0412197	52.3748	4.51941e-10	6.87588e-08
10	ENSG00000183688	RFLNB	Refilin B	Q8N5W9	17	439978	445939	4685.1	0.00966148	0.00898735	-0.0819392	-0.162295	-0.179403	-0.241105	0.0482557	52.3186	4.64107e-10	6.97888e-08
11	ENSG00000131236	CAP1	Cyclase Associated Actin Cytoskeleton Regulatory Protein 1	Q01518	1	40040233	40072649	12576.1	-0.0269058	-0.0286932	-0.0667562	-0.137271	-0.0992891	-0.10039	0.0297735	50.6042	1.04235e-09	1.48128e-07
12	ENSG00000172215	CXCR6	C-X-C Motif Chemokine Receptor 6	O00574	3	45940933	45948351	270.089	0.0458933	0.0453441	-0.0935267	-0.364424	-0.38562	-0.620965	0.10867	49.7118	1.58732e-09	2.14683e-07
13	ENSG00000115091	ACTR3	Actin Related Protein 3	P61158	2	113890063	113962596	8483.35	-0.00106828	-0.00354604	0.0050205	-0.114281	-0.0971213	-0.140361	0.0298672	48.5477	2.74547e-09	3.5863e-07
14	ENSG00000070831	CDC42	Cell Division Cycle 42	P60953	1	22025511	22101360	9857.09	-0.0160409	-0.0184008	-0.0281909	-0.0749779	-0.109309	-0.137248	0.0280191	48.3615	2.99684e-09	3.87551e-07
15	ENSG00000102158	MAGT1	Magnesium Transporter 1	Q9H0U3	X	77826364	77895593	1961.5	-0.00313736	-0.00427966	0.0254237	-0.0948265	-0.144193	-0.17307	0.0355231	47.8925	3.73602e-09	4.78359e-07
16	ENSG00000142875	PRKACB	Protein Kinase CAMP-Activated Catalytic Subunit Beta	P22694	1	84078062	84238498	6088.5	-0.0157582	-0.0184919	-0.0775183	-0.0803637	-0.146949	-0.194686	0.0395004	47.3461	4.82922e-09	6.06325e-07
17	ENSG00000160791	CCR5	C-C Motif Chemokine Receptor 5	P51681	3	46370854	46376206	445.16	-0.0159403	-0.0154105	-0.0632141	-0.274571	-0.288438	-0.297482	0.0693099	47.2224	5.11817e-09	6.36425e-07
18	ENSG00000075624	ACTB	Actin Beta	P60709	7	5527148	5563784	90701.1	0.0617539	0.0546355	0.093951	-0.176111	-0.15205	-0.168472	0.0460123	45.5249	1.13468e-08	1.34621e-06
19	ENSG00000197043	ANXA6	Annexin A6	P08133	5	151100706	151157785	12140.5	0.0298901	0.0311295	-0.0703678	-0.201347	-0.153969	-0.138647	0.0443137	45.3525	1.2301e-08	1.44615e-06
20	ENSG00000167986	DDB1	Damage Specific DNA Binding Protein 1	Q16531	11	61299451	61342596	7313.88	-0.0076234	-0.007636	-0.0233551	-0.110766	-0.0731828	-0.0877285	0.0242866	45.1986	1.32203e-08	1.52648e-06
21	ENSG00000044574	HSPA5	Heat Shock Protein Family A (Hsp70) Member 5	P11021	9	125234853	125241343	10108.4	-0.00201458	-0.00445292	0.0488347	-0.0560861	-0.124745	-0.189108	0.0357304	44.0876	2.22326e-08	2.45737e-06
22	ENSG00000223501	VPS52	VPS52 Subunit Of GARP Complex	Q8N1B4	6	33250272	33272047	3308.6	0.00977483	0.00957323	-0.0209814	-0.0809291	-0.0823725	-0.118722	0.0260432	43.1613	3.42706e-08	3.72427e-06
23	ENSG00000182944	EWSR1	EWS RNA Binding Protein 1	Q01844	22	29268009	29300525	13959.9	0.0223624	0.0222072	-0.0236913	-0.0895085	-0.102463	-0.0984288	0.0266572	42.3774	4.94019e-08	5.2366e-06
24	ENSG00000143549	TPM3	Tropomyosin 3	P06753	1	154155304	154194648	12626.7	0.0165506	0.0143079	-0.0252661	-0.0925526	-0.0655536	-0.0790636	0.0221835	41.9729	5.96521e-08	6.27172e-06
25	ENSG00000072818	ACAP1	ArfGAP With Coiled-Coil, Ankyrin Repeat And PH Domains 1	Q15027	17	7336529	7351477	14390.2	0.0546812	0.0543531	-0.0392761	-0.0498744	-0.112063	-0.125977	0.0296098	41.741	6.6458e-08	6.82091e-06
26	ENSG00000128340	RAC2	Rac Family Small GTPase 2	P15153	22	37225270	37244448	10806.2	0.0417193	0.0398181	-0.0742102	-0.138597	-0.13894	-0.162055	0.041983	40.8703	9.96631e-08	9.91418e-06
27	ENSG00000198176	TFDP1	Transcription Factor Dp-1	Q14186	13	113584721	113641473	1798.49	-0.0279192	-0.0281284	-0.0101331	-0.143512	-0.137441	-0.18677	0.0427726	40.0133	1.48417e-07	1.4431e-05
28	ENSG00000143870	PDIA6	Protein Disulfide Isomerase Family A Member 6	Q15084	2	10783391	10837977	3458.82	0.0433828	0.0400936	-0.00185956	-0.0274319	-0.0959371	-0.18459	0.0340758	39.2875	2.07847e-07	1.94774e-05
29	ENSG00000138071	ACTR2	Actin Related Protein 2	P61160	2	65227753	65271253	15672.8	-0.0613549	-0.0634537	0.022206	-0.10835	-0.106583	-0.133164	0.0344702	39.0172	2.35599e-07	2.17626e-05
30	ENSG00000120798	NR2C1	Nuclear Receptor Subfamily 2 Group C Member 1	P13056	12	95020229	95073628	1981.01	-0.0160087	-0.0164762	0.0634963	0.0539467	-0.0731922	-0.155855	0.030694	38.2437	3.37096e-07	3.02731e-05
31	ENSG00000108946	PRKAR1A	Protein Kinase CAMP-Dependent Type I Regulatory Subunit Alpha	P10644	17	68511780	68551319	4856.7	-0.056296	-0.0566602	0.211027	-0.0278269	-0.0207192	-0.0330093	0.0370607	37.9599	3.84384e-07	3.34668e-05
32	ENSG00000167004	PDIA3	Protein Disulfide Isomerase Family A Member 3	P30101	15	43746410	43773278	8753.68	0.0125648	0.0077165	0.00315092	-0.0662676	-0.106358	-0.174462	0.0348525	37.9531	3.85598e-07	3.34668e-05
33	ENSG00000121807	CCR2	C-C Motif Chemokine Receptor 2	P41597	3	46353734	46360928	597.799	-0.0578572	-0.062524	-0.268347	-0.272089	-0.232732	-0.314536	0.0894304	37.7478	4.23999e-07	3.65543e-05
34	ENSG00000197448	GSTK1	Glutathione S-Transferase Kappa 1	Q9Y2Q3	7	143244093	143270854	17034.3	0.0156764	0.0152113	-0.0754063	-0.12272	-0.0934076	-0.0761693	0.0310488	37.6815	4.37202e-07	3.7443e-05
35	ENSG00000204287	HLA-DRA	Major Histocompatibility Complex, Class II, DR Alpha	P01903	6	32439878	32445046	1059.81	0.0240535	0.0163261	-0.0193336	-0.253852	-0.201066	-0.242778	0.0647506	37.5737	4.59518e-07	3.88398e-05
36	ENSG00000139278	GLIPR1	GLI Pathogenesis Related 1	P48060	12	75480753	75503863	3928.88	-0.0444393	-0.0497381	-0.0085074	-0.184711	-0.144944	-0.125831	0.0452683	37.1632	5.55469e-07	4.57537e-05
37	ENSG00000176986	SEC24C	SEC24 Homolog C, COPII Coat Complex Component	P53992	10	73744372	73772161	8375.02	-0.0220706	-0.0229725	0.0145547	-0.0438718	-0.0972007	-0.0796474	0.0228694	37.0617	5.82121e-07	4.76455e-05
38	ENSG00000111348	ARHGDIB	Rho GDP Dissociation Inhibitor Beta	P52566	12	14942031	14961728	25701.1	0.00589974	0.000517285	-0.0655252	-0.114363	-0.0862181	-0.0996792	0.0312349	36.7174	6.82391e-07	5.51542e-05
39	ENSG00000134516	DOCK2	Dedicator Of Cytokinesis 2	Q92608	5	169637268	170083382	7881.92	-0.0186475	-0.0222489	0.0117337	-0.0893006	-0.112651	-0.124822	0.0320575	36.4299	7.79103e-07	6.14352e-05
40	ENSG00000077549	CAPZB	Capping Actin Protein Of Muscle Z-Line Subunit Beta	P47756	1	19338775	19485539	9258.67	0.0504169	0.0469671	-0.0371361	-0.112797	-0.0804286	-0.116703	0.0320189	36.3762	7.9866e-07	6.25956e-05
41	ENSG00000204390	HSPA1L	Heat Shock Protein Family A (Hsp70) Member 1 Like	P34931	6	31809619	31815283	602.486	-0.0214848	-0.0253978	-0.169315	-0.221833	-0.0220261	-0.0728066	0.0505365	35.9077	9.91059e-07	7.65822e-05
42	ENSG00000186810	CXCR3	C-X-C Motif Chemokine Receptor 3	P49682	X	71615916	71618511	1570.01	-0.0339658	-0.0561627	-0.164819	-0.266824	-0.231766	-0.367158	0.0872764	35.6141	1.13446e-06	8.52959e-05
43	ENSG00000122224	LY9	Lymphocyte Antigen 9	Q9HBG7	1	160796074	160828261	4201.03	-0.0261575	-0.0250433	-0.218311	-0.0755687	-0.00159994	-0.00576874	0.0385881	35.5332	1.17749e-06	8.80189e-05
44	ENSG00000188641	DPYD	Dihydropyrimidine Dehydrogenase	Q12882	1	97077743	97995000	2129.46	-0.0823787	-0.0841442	0.0446922	-0.113404	-0.123243	-0.177761	0.0441821	35.2769	1.32479e-06	9.84611e-05
45	ENSG00000196126	HLA-DRB1	Major Histocompatibility Complex, Class II, DR Beta 1	P01911	6	32578769	32589848	862.95	0.0932001	0.0788866	-0.00987013	-0.248592	-0.202904	-0.216644	0.065365	35.1878	1.38025e-06	0.000101997
46	ENSG00000132718	SYT11	Synaptotagmin 11	Q9BT88	1	155859567	155885199	1523.46	-0.0396077	-0.0404486	-0.0209893	-0.0956297	-0.127841	-0.145924	0.0374484	35.1306	1.41698e-06	0.000104116
47	ENSG00000100097	LGALS1	Galectin 1	P09382	22	37675636	37679802	1044.53	0.0576214	0.0369162	-0.0782278	-0.316039	-0.182237	-0.29854	0.0813862	34.7445	1.69204e-06	0.000120892
48	ENSG00000071127	WDR1	WD Repeat Domain 1	O75083	4	10074339	10116949	12008.5	0.0267617	0.0260256	0.0369634	-0.0862316	-0.0853799	-0.0831805	0.0267212	34.5713	1.83207e-06	0.000128067
49	ENSG00000099783	HNRNPM	Heterogeneous Nuclear Ribonucleoprotein M	P52272	19	8444767	8489114	8332.89	0.0554475	0.0528247	-0.0139101	-0.104747	-0.088729	-0.0865569	0.0296861	34.3605	2.01823e-06	0.000139571
50	ENSG00000158717	RNF166	Ring Finger Protein 166	Q96A37	16	88696499	88706408	7962.48	0.0257931	0.0254837	-0.0466731	-0.0499407	-0.149107	-0.156774	0.0390101	34.1149	2.25887e-06	0.000153746
51	ENSG00000121281	ADCY7	Adenylate Cyclase 7	P51828	16	50246137	50318135	9011.13	-0.0435287	-0.045238	-0.0304854	-0.0534706	-0.139623	-0.1467	0.0373801	33.8998	2.49286e-06	0.000168784
52	ENSG00000019582	CD74	CD74 Molecule	P04233	5	150400041	150412929	5799.92	0.0690622	0.0597855	-0.0166238	-0.172937	-0.149106	-0.122102	0.0466494	33.7051	2.72548e-06	0.000182621
53	ENSG00000136286	MYO1G	Myosin IG	B0I1T2	7	44962662	44979088	6094.94	0.0350708	0.0331404	-0.0530935	-0.189598	-0.171655	-0.206761	0.0574469	33.4414	3.07534e-06	0.00020395
54	ENSG00000138795	LEF1	Lymphoid Enhancer Binding Factor 1	Q9UJU2	4	108047545	108168956	18774	-0.000332987	-0.00112085	-0.0875489	-0.0915356	-0.0666559	-0.0921128	0.0299994	33.0331	3.70697e-06	0.000242114
55	ENSG00000156510	HKDC1	Hexokinase Domain Containing 1	Q2TB90	10	69220332	69267552	433.203	0.00559213	0.000929069	-0.148391	-0.158578	-0.262722	-0.379698	0.0864054	32.7863	4.14955e-06	0.00026831
56	ENSG00000163466	ARPC2	Actin Related Protein 2/3 Complex Subunit 2	O15144	2	218217141	218254356	12299.3	0.0231298	0.0203227	-0.0324568	-0.0941933	-0.0315947	-0.0408296	0.0206167	31.9274	6.14116e-06	0.000385522
57	ENSG00000149428	HYOU1	Hypoxia Up-Regulated 1	Q9Y4L1	11	119044188	119057227	4573.31	0.00437088	0.00400973	-0.00899644	-0.00580845	-0.11026	-0.15144	0.0332729	31.8865	6.25666e-06	0.000388996
58	ENSG00000177889	UBE2N	Ubiquitin Conjugating Enzyme E2 N	P61088	12	93405673	93441947	3413.39	0.0161756	0.012568	-0.078107	-0.09509	-0.0713562	-0.149815	0.0368071	31.6277	7.03974e-06	0.000433514
59	ENSG00000111679	PTPN6	Protein Tyrosine Phosphatase Non-Receptor Type 6	P29350	12	6946468	6961316	7201.06	0.0128651	0.00780095	-0.249819	-0.081382	0.0215653	-0.0192279	0.0473781	31.5834	7.18328e-06	0.000438903
60	ENSG00000140575	IQGAP1	IQ Motif Containing GTPase Activating Protein 1	P46940	15	90388242	90502239	9073.35	-0.0539372	-0.0591815	0.000416529	-0.100185	-0.11309	-0.122041	0.0363431	31.5798	7.19512e-06	0.000438903
61	ENSG00000131504	DIAPH1	Diaphanous Related Formin 1	O60610	5	141515016	141619055	12030.3	-0.0214815	-0.022957	-0.0247808	-0.0677647	-0.0832889	-0.0778712	0.0247414	31.5366	7.33788e-06	0.000443427
62	ENSG00000005102	MEOX1	Mesenchyme Homeobox 1	P50221	17	43640389	43661922	485.864	-0.00913929	-0.00538016	-0.279544	-0.212032	-0.309809	-0.378968	0.0997517	31.4109	7.77018e-06	0.000467367
63	ENSG00000131558	EXOC4	Exocyst Complex Component 4	Q96A65	7	133253073	134066589	1651.8	-0.0258883	-0.0260114	0.00246144	-0.108675	-0.0795353	-0.138896	0.0361302	30.6227	1.11192e-05	0.000651157
64	ENSG00000147457	CHMP7	Charged Multivesicular Body Protein 7	Q8WUX9	8	23243637	23262000	12310.4	0.00110488	-0.000288788	-0.0378312	-0.0696439	-0.103344	-0.147658	0.0358932	30.6209	1.11279e-05	0.000651157
65	ENSG00000132432	SEC61G	SEC61 Translocon Subunit Gamma	P60059	7	54752250	54759974	734.815	-0.0473282	-0.0595339	-0.0597807	-0.258527	-0.153747	-0.0363784	0.0558647	30.2572	1.31254e-05	0.000761157
66	ENSG00000171476	HOPX	HOP Homeobox	Q9BPY8	4	56647988	56681899	389.421	0.0114808	0.012669	-0.1837	-0.270087	-0.180831	-0.0966248	0.0694984	30.2231	1.33297e-05	0.00076955
67	ENSG00000117228	GBP1	Guanylate Binding Protein 1	P32455	1	89052319	89065230	1916.15	0.0540301	0.055146	0.0908926	-0.115504	-0.162051	-0.221153	0.0589163	29.7105	1.68154e-05	0.000958176
68	ENSG00000165119	HNRNPK	Heterogeneous Nuclear Ribonucleoprotein K	P61978	9	83968083	83980616	26346.1	-0.0300416	-0.0313308	-0.00837748	-0.0818605	-0.0575218	-0.0594356	0.022553	29.71	1.68192e-05	0.000958176
69	ENSG00000184752	NDUFA12	NADH:Ubiquinone Oxidoreductase Subunit A12	Q9UI09	12	94897055	95003748	1999	-0.0142338	-0.0223579	-0.113294	-0.215824	-0.134136	-0.141689	0.0574668	29.4788	1.86746e-05	0.00104304
70	ENSG00000085117	CD82	CD82 Molecule	P27701	11	44564427	44620358	1955.12	0.0132022	0.00778613	-0.0847658	-0.176111	-0.122487	-0.137245	0.0511014	29.417	1.92042e-05	0.00106587
71	ENSG00000007944	MYLIP	Myosin Regulatory Light Chain Interacting Protein	Q8WY64	6	16129086	16148248	849.424	-0.281951	-0.30345	-0.658844	-0.0543382	-0.042592	0.189825	0.136265	29.3689	1.96261e-05	0.00108002
72	ENSG00000180096	SEPTIN1	Septin 1	Q8WYJ6	16	30378133	30395991	5778.41	0.0590184	0.0529618	-0.0967572	-0.12967	-0.125393	-0.12053	0.0454551	29.2794	2.04366e-05	0.00111986
73	ENSG00000182179	UBA7	Ubiquitin Like Modifier Activating Enzyme 7	P41226	3	49805209	49813953	5615.15	-0.0105838	-0.00981298	-0.0410875	-0.0901929	-0.117122	-0.171403	0.0421282	29.1845	2.13327e-05	0.00115429
74	ENSG00000153283	CD96	CD96 Molecule	P40200	3	111292719	111665750	9221.81	-0.0296099	-0.0314231	-0.0189357	-0.0798592	-0.0795167	-0.109276	0.0307495	28.3295	3.13794e-05	0.00163629
75	ENSG00000172757	CFL1	Cofilin 1	P23528	11	65823022	65862026	13583.1	0.0352073	0.027299	-0.0116427	-0.146633	-0.109668	-0.129143	0.0431933	28.249	3.25376e-05	0.00168986
76	ENSG00000089053	ANAPC5	Anaphase Promoting Complex Subunit 5	Q9UJX4	12	121308245	121399896	7209.12	0.0106099	0.0100645	-0.00861664	-0.021668	-0.0422315	-0.116973	0.0240541	28.2289	3.28336e-05	0.00169841
77	ENSG00000103051	COG4	Component Of Oligomeric Golgi Complex 4	Q9H9E3	16	70480568	70523558	1867.47	0.0453209	0.0424761	-0.017154	-0.0796099	-0.137452	-0.155523	0.0439993	28.1089	3.46575e-05	0.00177853
78	ENSG00000166401	SERPINB8	Serpin Family B Member 8	P50452	18	63970029	64019779	632.778	-0.0151767	-0.0179711	-0.112163	-0.157972	-0.166101	-0.207257	0.0609632	28.0009	3.63833e-05	0.0018524
79	ENSG00000184009	ACTG1	Actin Gamma 1	P63261	17	81509971	81523847	26611	0.06941	0.0625426	0.235929	-0.118684	-0.108382	-0.185179	0.0662008	27.9854	3.66393e-05	0.00185388
80	ENSG00000076928	ARHGEF1	Rho Guanine Nucleotide Exchange Factor 1	Q92888	19	41883161	41930150	35317.7	0.0497939	0.0494741	-0.0306628	-0.0509578	-0.116027	-0.147525	0.0381817	27.9499	3.72281e-05	0.00186602
81	ENSG00000160691	SHC1	SHC Adaptor Protein 1	P29353	1	154962298	154974395	2573.38	-0.0260223	-0.02664	-0.0283472	-0.056416	-0.120699	-0.124267	0.0354711	27.9171	3.77827e-05	0.00188651
82	ENSG00000147065	MSN	Moesin	P26038	X	65588377	65741931	27684.2	-0.0292008	-0.0295936	0.0149053	-0.0958118	-0.0545012	-0.0810838	0.0271569	27.856	3.88352e-05	0.0019316
83	ENSG00000106682	EIF4H	Eukaryotic Translation Initiation Factor 4H	Q15056	7	74174245	74197101	8592.16	-0.00599164	-0.0077755	0.00242678	-0.0676997	-0.0634384	-0.0625749	0.0214462	27.7985	3.98536e-05	0.00197466
84	ENSG00000166997	CNPY4	Canopy FGF Signaling Regulator 4	Q8N129	7	100119634	100125508	1420.64	0.00596616	0.00237963	-0.0343314	-0.108502	-0.109245	-0.137227	0.0391077	27.6389	4.28172e-05	0.00208948
85	ENSG00000134193	REG4	Regenerating Family Member 4	Q9BYZ8	1	119794017	119811580	43.139	-0.0312214	-0.0337489	-0.175243	-0.0812095	-0.562409	-0.636589	0.172327	27.5925	4.37213e-05	0.00211762
86	ENSG00000164924	YWHAZ	Tyrosine 3-Monooxygenase/Tryptophan 5-Monooxygenase Activation Protein Zeta	P63104	8	100916523	100953388	26245.9	-0.0262403	-0.0273448	0.040892	-0.0712148	-0.0569606	-0.0912924	0.0267774	27.4678	4.62401e-05	0.00221473
87	ENSG00000184584	STING1	Stimulator Of Interferon Response CGAMP Interactor 1	Q86WV6	5	139475533	139482935	7834.25	0.0184261	0.0145553	-0.144353	-0.151019	-0.0435927	-0.0581193	0.043079	27.3252	4.92989e-05	0.00234387
88	ENSG00000139626	ITGB7	Integrin Subunit Beta 7	P26010	12	53191323	53207282	14251.6	0.0170056	0.0161654	-0.0682286	-0.0634411	-0.0965241	-0.160419	0.0398755	27.0702	5.52738e-05	0.00259928
89	ENSG00000112096	SOD2	Superoxide Dismutase 2	P04179	6	159669069	159745186	2484.89	-0.0118429	-0.0140865	0.197547	-0.0491354	-0.012172	-0.0383646	0.0410302	26.7524	6.37381e-05	0.00293331
90	ENSG00000168439	STIP1	Stress Induced Phosphoprotein 1	P31948	11	64185272	64204543	3228.12	0.0486221	0.0459607	-0.00447921	-0.149174	-0.0941072	-0.0988523	0.040671	26.6775	6.59122e-05	0.00301193
91	ENSG00000144028	SNRNP200	Small Nuclear Ribonucleoprotein U5 Subunit 200	O75643	2	96274338	96321271	18962.3	-0.0377022	-0.0394565	-0.0102452	-0.0441089	-0.0762777	-0.0454058	0.0212953	26.4932	7.15782e-05	0.00322826
92	ENSG00000182718	ANXA2	Annexin A2	P07355	15	60347134	60402883	4634.05	0.00270368	-0.00136814	-0.10078	-0.173024	-0.112777	-0.212494	0.0605836	26.4745	7.21816e-05	0.00324115
93	ENSG00000184677	ZBTB40	Zinc Finger And BTB Domain Containing 40	Q9NUA8	1	22428838	22531157	7968.92	-0.0159853	-0.0233955	0.0208536	-0.0589646	-0.116599	-0.120128	0.035266	26.3431	7.65514e-05	0.00342548
94	ENSG00000109971	HSPA8	Heat Shock Protein Family A (Hsp70) Member 8	P11142	11	123057489	123063230	40263.7	0.00622122	0.00285563	-0.0279223	-0.113609	-0.076014	-0.104349	0.0344115	26.199	8.16452e-05	0.00361588
95	ENSG00000244509	APOBEC3C	Apolipoprotein B MRNA Editing Enzyme Catalytic Subunit 3C	Q9NRW3	22	39014257	39020352	1599.39	-0.0499699	-0.0551134	-0.0937201	-0.112124	-0.117849	-0.156948	0.0497479	26.1825	8.225e-05	0.00363023
96	ENSG00000084070	SMAP2	Small ArfGAP2	Q8WU79	1	40344850	40423326	7174.89	0.0106064	0.00984293	-0.0299318	-0.0809478	-0.0547527	-0.0704118	0.0248033	26.1555	8.32478e-05	0.00366177
97	ENSG00000185885	IFITM1	Interferon Induced Transmembrane Protein 1	P13164	11	313506	315272	1064.7	-0.0197546	-0.0233498	-0.085939	-0.235956	-0.198055	-0.265323	0.0784237	26.0982	8.54054e-05	0.00374394
98	ENSG00000166963	MAP1A	Microtubule Associated Protein 1A	P78559	15	43510958	43531620	310.165	-0.0914989	-0.0932442	-0.234555	-0.432867	-0.557822	-0.337314	0.144518	25.9906	8.96124e-05	0.00391509
99	ENSG00000080824	HSP90AA1	Heat Shock Protein 90 Alpha Family Class A Member 1	P07900	14	102080738	102139699	21725.2	0.00992389	0.00756907	-0.0114858	-0.123843	-0.0793196	-0.0898853	0.0345972	25.7012	0.000101963	0.00435177
100	ENSG00000143554	SLC27A3	Solute Carrier Family 27 Member 3	Q5K4L6	1	153774354	153780157	664.876	0.0318457	0.0330481	-0.0821342	-0.112512	-0.177653	-0.192797	0.0604649	25.6902	0.000102465	0.00435883
101	ENSG00000123338	NCKAP1L	NCK Associated Protein 1 Like	P55160	12	54497752	54548243	7565.33	-0.0236713	-0.0270055	0.0161305	-0.0481358	-0.0804994	-0.119834	0.0312805	25.5869	0.000107294	0.00454928
102	ENSG00000196735	HLA-DQA1	Major Histocompatibility Complex, Class II, DQ Alpha 1	P01909	6	32628179	32647062	133.168	0.0622303	0.0580502	0.0918522	-0.0582555	-0.331658	-0.385189	0.0989222	25.4687	0.000113098	0.0047641
103	ENSG00000103187	COTL1	Coactosin Like F-Actin Binding Protein 1	Q14019	16	84565596	84618078	7741.53	0.0585137	0.0515556	-0.035354	-0.104765	-0.113254	-0.134071	0.0431484	25.4334	0.000114892	0.00480354
104	ENSG00000107736	CDH23	Cadherin Related 23	Q9H251	10	71396920	71815947	1478.36	0.0175238	0.0140679	-0.0179378	-0.221207	-0.248772	-0.288734	0.089359	25.4171	0.000115728	0.00480354
105	ENSG00000100461	RBM23	RNA Binding Motif Protein 23	Q86U06	14	22893204	22919182	3985.13	0.000288385	-0.000258888	0.0380917	-0.0791766	-0.108284	-0.070987	0.0318152	25.386	0.000117345	0.00483282
106	ENSG00000026036	RTEL1-TNFRSF6B	RTEL1-TNFRSF6B Readthrough (NMD Candidate)	D6RA96	20	63659300	63698684	175.463	-0.0678997	-0.0759569	-0.0727268	-0.068892	-0.211185	-0.441932	0.0979776	25.274	0.000123345	0.00503186
107	ENSG00000132670	PTPRA	Protein Tyrosine Phosphatase Receptor Type A	P18433	20	2864184	3039076	3844.34	-0.0402661	-0.0406985	0.00247629	-0.0245426	-0.0683602	-0.0764049	0.0228613	25.156	0.000129992	0.00526978
108	ENSG00000146904	EPHA1	EPH Receptor A1	P21709	7	143390289	143408856	1608.43	0.0424685	0.0426281	-0.140282	-0.0802665	-0.0902725	-0.181216	0.0538388	24.7357	0.000156694	0.00627359
109	ENSG00000042493	CAPG	Capping Actin Protein, Gelsolin Like	P40121	2	85394753	85418432	680.711	0.0716555	0.0748733	-0.0213292	-0.252103	-0.0655358	-0.193577	0.0656248	24.5536	0.000169887	0.00675994
110	ENSG00000196700	ZNF512B	Zinc Finger Protein 512B	Q96KM6	20	63956704	63969930	2628.38	-0.0123189	-0.0116958	-0.0686765	-0.0375705	-0.104483	-0.128636	0.0367208	24.5209	0.000172373	0.00683781
111	ENSG00000211460	TSN	Translin	Q15631	2	121737103	121767853	2612.93	-0.0193399	-0.0220019	0.0373654	-0.0951946	-0.108375	-0.0501232	0.032195	24.2819	0.000191639	0.00755571
112	ENSG00000263528	IKBKE	Inhibitor Of Nuclear Factor Kappa B Kinase Subunit Epsilon	Q14164	1	206470476	206496889	2975.88	0.02151	0.0205959	-0.0873785	-0.1106	-0.0699768	-0.12198	0.0417779	24.1873	0.000199837	0.00780753
113	ENSG00000143344	RGL1	Ral Guanine Nucleotide Dissociation Stimulator Like 1	Q9NZL6	1	183636085	183928531	283.605	-0.110854	-0.124446	-0.320705	-0.19124	-0.130362	-0.300474	0.106465	23.9386	0.000223092	0.00861203
114	ENSG00000129675	ARHGEF6	Rac/Cdc42 Guanine Nucleotide Exchange Factor 6	Q15052	X	136665547	136780932	6959.23	-0.0556977	-0.065616	-0.0264077	-0.0596516	-0.129221	-0.151022	0.0448204	23.8464	0.000232374	0.00894362
115	ENSG00000172725	CORO1B	Coronin 1B	Q9BR76	11	67435510	67443821	1641.48	0.0615355	0.0452856	-0.148489	-0.213751	-0.13014	-0.173996	0.0699384	23.8355	0.000233503	0.0089604
116	ENSG00000181652	ATG9B	Autophagy Related 9B	Q674R7	7	151012209	151024499	1126.33	-0.0198523	-0.0246463	-0.0161052	-0.084108	-0.122369	-0.166113	0.0486642	23.8286	0.000234207	0.00896086
117	ENSG00000101265	RASSF2	Ras Association Domain Family Member 2	P50749	20	4780023	4823608	3786.14	-0.0117375	-0.0108578	0.0446203	-0.130082	-0.144664	-0.128293	0.0492366	23.7007	0.000247833	0.00942869
118	ENSG00000198771	RCSD1	RCSD Domain Containing 1	Q6JBY9	1	167630093	167708696	9057.64	-0.0109527	-0.0118657	-0.0353647	-0.0884656	-0.0577216	-0.0961714	0.030889	23.6893	0.000249078	0.00944598
119	ENSG00000187688	TRPV2	Transient Receptor Potential Cation Channel Subfamily V Member 2	Q9Y5S1	17	16415571	16437003	1881.09	-0.00425416	-0.00564365	-0.0233157	-0.145322	-0.123666	-0.201504	0.056405	23.6486	0.000253603	0.00956152
120	ENSG00000110955	ATP5F1B	ATP Synthase F1 Subunit Beta	P06576	12	56638175	56645984	12263.2	0.00579039	0.00146182	-0.0458916	-0.0892235	-0.0653527	-0.059612	0.0279441	23.6261	0.000256129	0.00962868
121	ENSG00000172081	MOB3A	MOB Kinase Activator 3A	Q96BX8	19	2071036	2096673	7755.07	0.0103684	0.00873849	-0.046355	-0.085946	-0.088477	-0.119628	0.0371482	23.6189	0.000256953	0.00963164
122	ENSG00000096060	FKBP5	FKBP Prolyl Isomerase 5	Q13451	6	35573585	35728583	6567.42	-0.0571768	-0.058829	-0.0808223	-0.118856	-0.10741	-0.123658	0.0467797	23.5819	0.000261182	0.00976187
123	ENSG00000179934	CCR8	C-C Motif Chemokine Receptor 8	P51685	3	39329709	39333680	159.979	-0.300891	-0.292946	-0.48575	-0.276962	-0.225661	-0.117041	0.143627	23.5512	0.000264747	0.00986658
124	ENSG00000131018	SYNE1	Spectrin Repeat Containing Nuclear Envelope Protein 1	Q8NF91	6	152121684	152637801	10604	-0.0304862	-0.0361768	-0.0742763	-0.0702056	-0.0769533	-0.0825114	0.0326101	23.5294	0.000267303	0.00993322
125	ENSG00000104936	DMPK	DM1 Protein Kinase	Q09013	19	45769717	45782552	586.251	0.0827453	0.0794702	-0.0943473	-0.0306397	-0.168372	-0.164899	0.0587439	23.3345	0.000291315	0.0107637
126	ENSG00000111481	COPZ1	COPI Coat Complex Subunit Zeta 1	P61923	12	54301202	54351846	2834	0.0111973	0.00800166	-0.0153106	-0.0698206	-0.076694	-0.109641	0.0320974	23.2449	0.000303045	0.0111652
127	ENSG00000173218	VANGL1	VANGL Planar Cell Polarity Protein 1	Q8TAA9	1	115641970	115698224	175.274	-0.125338	-0.124994	-0.0956588	-0.221187	-0.370645	-0.291385	0.112324	23.2362	0.000304208	0.0111762
128	ENSG00000172531	PPP1CA	Protein Phosphatase 1 Catalytic Subunit Alpha	P62136	11	67398183	67421183	6917.88	0.0467531	0.037532	-0.0607956	-0.160717	-0.0715191	-0.0985025	0.0453727	23.2109	0.000307617	0.0112391
129	ENSG00000100055	CYTH4	Cytohesin 4	Q9UIA0	22	37282027	37315341	4297.92	0.00357076	0.00149891	-0.109586	-0.0720249	-0.141138	-0.13654	0.0493792	23.2057	0.000308334	0.0112391
130	ENSG00000126581	BECN1	Beclin 1	Q14457	17	42810134	42833350	3872.13	0.0155158	0.0144442	-0.00308282	-0.073266	-0.0687468	-0.0423684	0.0233859	23.2042	0.000308528	0.0112391
131	ENSG00000131467	PSME3	Proteasome Activator Subunit 3	P61289	17	42824385	42843760	3874.17	-0.0468382	-0.0477689	-0.0546207	-0.126791	-0.0693064	-0.0535393	0.0355889	23.15	0.00031599	0.0114786
132	ENSG00000143119	CD53	CD53 Molecule	P19397	1	110871188	110899922	10096.1	-0.00370014	-0.00580252	-0.0763678	-0.0775959	-0.0514842	-0.0888355	0.0313996	23.058	0.000329051	0.0118863
133	ENSG00000034510	TMSB10	Thymosin Beta 10	P63313	2	84905656	84906671	27539.2	0.0746975	0.0592554	-0.0920697	-0.160204	-0.0733876	-0.0993068	0.0494243	23.011	0.000335941	0.0120343
134	ENSG00000132341	RAN	RAN, Member RAS Oncogene Family	P62826	12	130872037	130877678	6976	0.0157544	0.0100862	-0.0542979	-0.121058	-0.0525475	-0.0643379	0.0331546	22.96	0.000343566	0.0121898
135	ENSG00000254986	DPP3	Dipeptidyl Peptidase 3	Q9NY33	11	66480013	66509657	790.214	-0.016475	-0.0142869	-0.0720547	-0.0326241	-0.100342	-0.189709	0.0467353	22.8258	0.000364454	0.0128774
136	ENSG00000087589	CASS4	Cas Scaffold Protein Family Member 4	Q9NQ75	20	56412112	56460387	339.645	-0.0504751	-0.0600546	0.0199371	-0.093838	-0.196976	-0.313536	0.0810741	22.8071	0.00036746	0.0129482
137	ENSG00000002586	CD99	CD99 Molecule (Xg Blood Group)	P14209	X	2691187	2741309	4236.23	0.105059	0.10001	-0.0380875	-0.0907105	-0.0604942	-0.101932	0.0396317	22.6039	0.000401788	0.0140052
138	ENSG00000111667	USP5	Ubiquitin Specific Peptidase 5	P45974	12	6852128	6866632	3096.97	0.0232342	0.0209067	-0.101651	-0.0706879	-0.0867544	-0.116665	0.0402522	22.5816	0.000405752	0.0141053
139	ENSG00000100490	CDKL1	Cyclin Dependent Kinase Like 1	Q00532	14	50329404	50416461	77.294	-0.113516	-0.127045	0.137099	-0.419361	-0.188149	-0.434899	0.145201	22.5279	0.00041542	0.0143259
140	ENSG00000120438	TCP1	T-Complex 1	P17987	6	159778498	159789703	5021.57	0.0287637	0.0266341	-0.0235865	-0.0578158	-0.0637798	-0.0582046	0.0236403	22.5133	0.000418092	0.0143415
141	ENSG00000100345	MYH9	Myosin Heavy Chain 9	P35579	22	36281277	36388067	57826.4	6.4325e-05	-0.000852315	-0.056935	-0.0806868	-0.0873552	-0.033923	0.0289666	22.4953	0.000421419	0.0144174
142	ENSG00000169045	HNRNPH1	Heterogeneous Nuclear Ribonucleoprotein H1	P31943	5	179614178	179634784	50803.6	-0.0393428	-0.0408234	0.0391075	-0.0185183	-0.0735927	-0.109467	0.03088	22.4411	0.00043155	0.0147251
143	ENSG00000077097	TOP2B	DNA Topoisomerase II Beta	Q02880	3	25597905	25664907	11117.6	-0.0176217	-0.0176459	0.000919087	-0.0683154	-0.0846696	-0.100123	0.0322264	22.4025	0.000438922	0.0149372
144	ENSG00000179218	CALR	Calreticulin	P27797	19	12938578	12944489	10942.4	0.03919	0.0328399	-0.00209792	0.0215737	-0.0643234	-0.165719	0.0385973	22.3729	0.000444661	0.0150928
145	ENSG00000136280	CCM2	CCM2 Scaffold Protein	Q9BSQ5	7	44999475	45076469	7642.19	0.0765163	0.0731414	-0.0983295	-0.0505282	-0.0463668	-0.0444645	0.0318359	22.3661	0.000446004	0.0150988
146	ENSG00000286169	AHRR	Aryl Hydrocarbon Receptor Repressor	A9YTQ3	5	271670	438291	348.993	-0.0596637	-0.0645152	-0.100776	-0.095653	-0.282628	-0.313226	0.0930664	22.1639	0.000487333	0.0162428
147	ENSG00000117643	MAN1C1	Mannosidase Alpha Class 1C Member 1	Q9NR34	1	25617468	25786207	4007.28	0.00754797	0.00685334	-0.0859289	-0.0744672	-0.123666	-0.174161	0.0510552	22.139	0.00049269	0.0163791
148	ENSG00000181789	COPG1	COPI Coat Complex Subunit Gamma 1	Q9Y678	3	129249606	129277773	3986.36	0.0162481	0.0129454	-0.00285335	-0.0886919	-0.0709775	-0.0778373	0.0299705	22.0845	0.000504589	0.0166955
149	ENSG00000128965	CHAC1	ChaC Glutathione Specific Gamma-Glutamylcyclotransferase 1	Q9BUX1	15	40952962	40956512	269.758	-0.0961451	-0.0791101	-0.80638	-0.244102	-0.0121397	0.152163	0.172492	22.0836	0.000504789	0.0166955
150	ENSG00000145743	FBXL17	F-Box And Leucine Rich Repeat Protein 17	Q9UF56	5	107859035	108382098	800.668	0.000693828	-0.00735886	0.0648072	0.00707762	-0.144197	-0.224926	0.0592652	22.0302	0.000516712	0.0169597
151	ENSG00000102879	CORO1A	Coronin 1A	P31146	16	30182827	30189076	35421.8	0.0576923	0.04577	-0.0853722	-0.106596	-0.0977556	-0.129444	0.04722	21.925	0.000541079	0.017581
152	ENSG00000132589	FLOT2	Flotillin 2	Q14254	17	28879335	28897733	9157.74	0.0361238	0.0354085	-0.0497502	-0.0814155	-0.0482551	-0.0373148	0.0259551	21.9058	0.00054563	0.0176844
153	ENSG00000100030	MAPK1	Mitogen-Activated Protein Kinase 1	P28482	22	21754500	21867680	6106.62	-0.0632324	-0.065081	-0.0111639	-0.0473125	-0.0577448	-0.0631893	0.0257683	21.7306	0.000589063	0.0189497
154	ENSG00000186469	GNG2	G Protein Subunit Gamma 2	P59768	14	51826195	51979342	3576.1	-0.0811617	-0.0829703	0.0305907	-0.133874	-0.0761743	-0.178557	0.0538191	21.6381	0.000613359	0.0195851
155	ENSG00000168769	TET2	Tet Methylcytosine Dioxygenase 2	Q6N021	4	105145875	105279816	1208.96	-0.0941213	-0.103083	0.00262198	-0.0271988	-0.172213	-0.1951	0.0601101	21.5664	0.000632863	0.0201086
156	ENSG00000117394	SLC2A1	Solute Carrier Family 2 Member 1	P11166	1	42925375	42958868	2737.97	-0.0543386	-0.0530636	-0.17302	-0.101273	-0.0796975	-0.0595064	0.0487749	21.4497	0.000665954	0.0209541
157	ENSG00000175224	ATG13	Autophagy Related 13	O75143	11	46617527	46674818	4107.76	0.00273951	0.00138887	-0.0570356	-0.0859443	-0.0649401	-0.0586777	0.0297915	21.4084	0.000678032	0.0212823
158	ENSG00000171566	PLRG1	Pleiotropic Regulator 1	O43660	4	154535005	154550400	2543.01	0.000516968	-0.00206456	-0.03691	-0.102494	-0.0323392	-0.094103	0.0323713	21.3572	0.000693368	0.0215549
159	ENSG00000122694	GLIPR2	GLI Pathogenesis Related 2	Q9H4G4	9	36136536	36163913	789.939	0.0176217	0.00472095	-0.0497553	-0.176943	-0.16917	-0.25561	0.0747721	21.2945	0.000712581	0.0219812
160	ENSG00000115234	SNX17	Sorting Nexin 17	Q15036	2	27370496	27377535	3923.8	0.0275253	0.024045	-0.0636099	-0.106507	-0.0428108	-0.0868222	0.0352789	21.2902	0.000713895	0.0219812
161	ENSG00000132549	VPS13B	Vacuolar Protein Sorting 13 Homolog B	Q7Z7G8	8	99013266	99877580	3507.4	-0.0889916	-0.0998508	0.0597209	-0.00290181	-0.108931	-0.119756	0.0427127	21.2178	0.000736779	0.0224944
162	ENSG00000125731	SH2D3A	SH2 Domain Containing 3A	Q9BRG2	19	6752160	6767463	1764.35	0.0767535	0.0752774	-0.126702	-0.0423889	-0.0640493	-0.115757	0.0436884	21.2155	0.00073752	0.0224944
163	ENSG00000148484	RSU1	Ras Suppressor Protein 1	Q15404	10	16590611	16817463	3228.31	-0.0342695	-0.0343712	-0.0344082	-0.0956951	-0.0624476	-0.116059	0.036882	21.1632	0.000754511	0.0228687
164	ENSG00000171130	ATP6V0E2	ATPase H+ Transporting V0 Subunit E2	Q8NHE4	7	149872968	149891204	2914.37	0.0839442	0.0821955	-0.0836231	-0.125183	-0.0694844	-0.05215	0.043108	21.1614	0.000755098	0.0228687
165	ENSG00000130724	CHMP2A	Charged Multivesicular Body Protein 2A	O43633	19	58551566	58555105	1351.17	0.159919	0.151385	-0.0103033	-0.121746	-0.0786015	-0.0886156	0.0512668	21.1095	0.000772364	0.0232825
166	ENSG00000183617	MRPL54	Mitochondrial Ribosomal Protein L54	Q6P161	19	3762682	3768575	914.044	0.116446	0.0957503	-0.1117	-0.135726	-0.168766	-0.119441	0.0640581	21.0309	0.000799259	0.0237862
167	ENSG00000134765	DSC1	Desmocollin 1	Q08554	18	31129236	31162856	211.175	-0.0298562	-0.0501118	0.0166005	-0.276532	-0.292035	-0.310447	0.12033	21.0284	0.000800108	0.0237862
168	ENSG00000266094	RASSF5	Ras Association Domain Family Member 5	Q8WWW0	1	206507531	206589448	16658.9	-0.00944705	-0.0104841	-0.0316628	-0.0987868	-0.0732574	-0.0542503	0.030711	20.9862	0.00081494	0.0241716
169	ENSG00000166794	PPIB	Peptidylprolyl Isomerase B	P23284	15	64155812	64163205	6441.59	0.0606491	0.0458826	-0.0624544	-0.0930498	-0.102149	-0.149848	0.0481606	20.9787	0.000817613	0.0241954
170	ENSG00000183283	DAZAP2	DAZ Associated Protein 2	Q15038	12	51238724	51271362	18040.2	-0.00759542	-0.0102153	-0.03943	-0.0824153	-0.0486651	-0.0496119	0.0255913	20.9493	0.000828124	0.0244505
171	ENSG00000140471	LINS1	Lines Homolog 1	Q8NG48	15	100559369	100603230	1897.68	-0.0458006	-0.053503	-0.0793916	-0.116516	-0.0936051	-0.210481	0.0590756	20.9396	0.00083162	0.0244977
172	ENSG00000010610	CD4	CD4 Molecule	P01730	12	6786858	6820799	13761.8	-0.0107317	-0.00906083	-0.00192851	-0.0601514	-0.0732482	-0.096497	0.030226	20.9312	0.00083466	0.0245314
173	ENSG00000079257	LXN	Latexin	Q9BS40	3	158645822	158672648	282.395	-0.0291131	-0.0358212	-0.0965138	-0.197153	-0.0534352	-0.185088	0.0688933	20.9033	0.000844864	0.0247189
174	ENSG00000174231	PRPF8	Pre-MRNA Processing Factor 8	Q6P2Q9	17	1650629	1684867	22998.9	-0.0508936	-0.053457	-0.000851356	-0.0542429	-0.0771866	-0.0540834	0.0269556	20.8974	0.000847018	0.0247261
175	ENSG00000114302	PRKAR2A	Protein Kinase CAMP-Dependent Type II Regulatory Subunit Alpha	P13861	3	48744597	48847874	1966.27	-0.046082	-0.0499241	0.181456	0.00991354	-0.0566585	-0.0949302	0.0482986	20.8808	0.000853157	0.0248492
176	ENSG00000043462	LCP2	Lymphocyte Cytosolic Protein 2	Q13094	5	170246233	170297818	9131.66	-0.0484084	-0.0489481	-0.106713	-0.0487965	-0.0616758	-0.0426102	0.0324649	20.8734	0.000855899	0.024873
177	ENSG00000069974	RAB27A	RAB27A, Member RAS Oncogene Family	P51159	15	55202966	55319113	1645.29	-0.0844827	-0.08728	0.0270454	-0.0264865	-0.0469933	-0.154127	0.0412763	20.8121	0.000879001	0.0254301
178	ENSG00000179583	CIITA	Class II Major Histocompatibility Complex Transactivator	P33076	16	10866222	10943021	520.673	-0.00216304	-0.0143363	-0.129027	-0.133726	-0.273832	-0.213608	0.0828665	20.8011	0.000883242	0.0254957
179	ENSG00000106803	SEC61B	SEC61 Translocon Subunit Beta	P60468	9	99222064	99230615	1363.01	0.0136909	0.00523398	-0.0697602	-0.159036	-0.0847283	-0.145372	0.0523894	20.7684	0.000895867	0.0256881
180	ENSG00000198668	CALM1	Calmodulin 1	P0DP23	14	90396502	90408268	21888	-0.0307125	-0.0320935	-0.0426173	-0.0830145	-0.0482692	-0.0825071	0.0304485	20.7533	0.00090174	0.0257993
181	ENSG00000167325	RRM1	Ribonucleotide Reductase Catalytic Subunit M1	P23921	11	4094707	4138932	1441.28	0.019302	0.0163802	0.154941	-0.0320517	0.0141765	-0.0439721	0.0378302	20.7458	0.000904686	0.0258265
182	ENSG00000196419	XRCC6	X-Ray Repair Cross Complementing 6	P12956	22	41621119	41664048	10823.1	0.0327057	0.0281626	-0.00329696	-0.113772	-0.0567589	-0.0615776	0.0324852	20.7328	0.000909804	0.0259154
183	ENSG00000177885	GRB2	Growth Factor Receptor Bound Protein 2	P62993	17	75318076	75405709	7561.16	-0.0203623	-0.0207386	-0.0315958	-0.0827021	-0.0576649	-0.0495076	0.0267526	20.6914	0.000926324	0.026328
184	ENSG00000101310	SEC23B	SEC23 Homolog B, COPII Coat Complex Component	Q15437	20	18507520	18561415	1981.75	0.0467409	0.0457203	0.0664774	-0.0850509	-0.084739	-0.0609364	0.0355638	20.6729	0.000933801	0.0264823
185	ENSG00000237649	KIFC1	Kinesin Family Member C1	Q9BW19	6	33391823	33409896	22.7411	0.432914	0.460659	0.236565	-0.233469	-0.806094	0.19467	0.225445	20.6301	0.000951313	0.0269199
186	ENSG00000009790	TRAF3IP3	TRAF3 Interacting Protein 3	Q9Y228	1	209756032	209782320	19872.3	0.0124786	0.0121392	-0.0914845	-0.0503068	-0.0723905	-0.104562	0.0368141	20.5987	0.000964335	0.0271694
187	ENSG00000152558	TMEM123	Transmembrane Protein 123	Q8N131	11	102396332	102470384	33705.7	-0.0488008	-0.0494745	0.0179916	-0.076723	-0.0824992	-0.104461	0.0363666	20.4886	0.00101152	0.0284028
188	ENSG00000154027	AK5	Adenylate Kinase 5	Q9Y6K8	1	77282019	77559966	2354.41	0.0268042	0.0298969	-0.00616814	-0.150721	-0.117067	-0.222734	0.065215	20.4863	0.0010125	0.0284028
189	ENSG00000122218	COPA	COPI Coat Complex Subunit Alpha	P53621	1	160288594	160343273	7052.22	-0.0499959	-0.0496552	0.0200076	-0.0784671	-0.0746378	-0.0331523	0.0283981	20.4689	0.00102018	0.0284331
190	ENSG00000164111	ANXA5	Annexin A5	P08758	4	121667946	121696995	2920.95	-0.00580003	-0.00639005	0.0232707	-0.139462	-0.0433383	-0.0967734	0.0394061	20.4505	0.00102834	0.0284917
191	ENSG00000127084	FGD3	FYVE, RhoGEF And PH Domain Containing 3	Q5JSP0	9	92947523	93036236	14255.4	0.0302284	0.0286456	-0.0835479	-0.0523631	-0.0629327	-0.0503262	0.0292427	20.4505	0.00102836	0.0284917
192	ENSG00000049768	FOXP3	Forkhead Box P3	Q9BZS1	X	49250438	49270477	1908.06	0.0258645	0.0263531	-0.0110896	-0.122851	-0.205333	-0.177987	0.0654357	20.4493	0.00102889	0.0284917
193	ENSG00000196588	MRTFA	Myocardin Related Transcription Factor A	Q969V6	22	40410281	40636719	4065.85	0.00123958	0.00200152	-0.0912491	-0.0994911	-0.0589357	-0.0324904	0.0336919	20.3881	0.00105655	0.0290709
194	ENSG00000105669	COPE	COPI Coat Complex Subunit Epsilon	O14579	19	18899514	18919387	1763.86	0.154209	0.143909	-0.0977621	-0.0693777	-0.102947	-0.0454264	0.0502969	20.3481	0.001075	0.0295156
195	ENSG00000126264	HCST	Hematopoietic Cell Signal Transducer	Q9UBK5	19	35902529	35904377	711.9	0.0608079	0.050611	-0.0337785	-0.17335	-0.130251	-0.255875	0.0760302	20.3248	0.00108592	0.0297523
196	ENSG00000198589	LRBA	LPS Responsive Beige-Like Anchor Protein	P50851	4	150264435	151015727	4292.17	-0.101177	-0.105766	0.011976	-0.0506258	-0.0848084	-0.127819	0.0427067	20.254	0.0011197	0.0303607
197	ENSG00000165629	ATP5F1C	ATP Synthase F1 Subunit Gamma	P36542	10	7788147	7807815	2924.6	0.0457364	0.0357656	-0.0717121	-0.091051	-0.038052	-0.125761	0.0403897	20.2537	0.00111986	0.0303607
198	ENSG00000164442	CITED2	Cbp/P300 Interacting Transactivator With Glu/Asp Rich Carboxy-Terminal Domain 2	Q99967	6	139371807	139374648	3259.08	-0.106151	-0.107147	-0.153338	-0.0568225	-0.00229546	0.0519321	0.0450373	20.2304	0.00113123	0.0306047
199	ENSG00000102383	ZDHHC15	Zinc Finger DHHC-Type Palmitoyltransferase 15	Q96MV8	X	75368427	75523502	31.4472	-0.286143	-0.286369	0.14737	-0.0318178	0.352582	-0.841314	0.229068	20.1709	0.0011607	0.0312713
200	ENSG00000139644	TMBIM6	Transmembrane BAX Inhibitor Motif Containing 6	P55061	12	49707725	49764934	21593.8	-0.0247601	-0.0258357	-0.00297021	-0.0824528	-0.0254625	-0.038158	0.022328	20.1465	0.00117302	0.0315375
201	ENSG00000181847	TIGIT	T Cell Immunoreceptor With Ig And ITIM Domains	Q495A1	3	114276913	114310288	3299.75	0.0190267	0.0237209	-0.0833663	-0.126304	-0.154224	-0.109516	0.0554888	20.048	0.00122407	0.0328417
202	ENSG00000173406	DAB1	DAB Adaptor Protein 1	O75553	1	56994778	58546734	76.1654	0.151488	0.137409	0.200711	-0.40724	-0.208576	-0.511996	0.164218	20.0166	0.00124079	0.0331286
203	ENSG00000164053	ATRIP	ATR Interacting Protein	Q8WXE1	3	48446710	48467645	499.898	-0.027854	-0.02995	-0.114649	-0.129476	-0.0563962	-0.151458	0.0539335	20.0105	0.00124405	0.0331286
204	ENSG00000132109	TRIM21	Tripartite Motif Containing 21	P19474	11	4384897	4393702	1224.92	0.0215975	0.019607	-0.0185184	-0.153317	-0.0798815	-0.0582154	0.0426998	19.9488	0.00127768	0.0338586
205	ENSG00000163902	RPN1	Ribophorin I	P04843	3	128619969	128681075	4962.14	0.0216571	0.0151644	-0.0139928	-0.102731	-0.0663336	-0.0989005	0.036259	19.9364	0.00128456	0.0339713
206	ENSG00000008838	MED24	Mediator Complex Subunit 24	O75448	17	40019097	40061215	3115.86	0.0442987	0.0434742	-0.0339889	-0.0707677	-0.0875637	-0.0469419	0.0303957	19.7407	0.00139776	0.0365538
207	ENSG00000128268	MGAT3	Beta-1,4-Mannosyl-Glycoprotein 4-Beta-N-Acetylglucosaminyltransferase	Q09327	22	39457012	39492194	57.6438	0.00407806	-0.091059	-0.153106	-0.247053	-0.508578	-0.47883	0.231096	19.7383	0.00139917	0.0365538
208	ENSG00000108506	INTS2	Integrator Complex Subunit 2	Q9H0H0	17	61865367	61928016	1214.53	-0.0341775	-0.0406688	0.0854556	-0.0416126	-0.14165	-0.127211	0.0496257	19.716	0.00141272	0.0367855
209	ENSG00000141258	SGSM2	Small G Protein Signaling Modulator 2	O43147	17	2337498	2381058	5769.65	0.0222205	0.0223575	-0.0318549	0.0611911	-0.119569	-0.145957	0.0441816	19.7097	0.00141658	0.0367855
210	ENSG00000178980	SELENOW	Selenoprotein W	P63302	19	47778585	47784686	1777.25	0.0487648	0.0481265	0.0169189	-0.0735464	-0.119653	-0.147125	0.0474531	19.6882	0.00142973	0.0370526
211	ENSG00000185009	AP3M1	Adaptor Related Protein Complex 3 Subunit Mu 1	Q9Y2T2	10	74120255	74151063	1962.9	-0.0371901	-0.0349798	-0.016965	-0.0223868	-0.076486	-0.120613	0.0355161	19.4354	0.00159421	0.0407438
212	ENSG00000174437	ATP2A2	ATPase Sarcoplasmic/Endoplasmic Reticulum Ca2+ Transporting 2	P16615	12	110280756	110351093	4858.29	-0.0612682	-0.067623	-0.0213831	-0.0132058	-0.105716	-0.101281	0.0366873	19.4172	0.00160674	0.0409829
213	ENSG00000108518	PFN1	Profilin 1	P07737	17	4945652	4949061	24503.8	0.0684896	0.0568213	-0.0307825	-0.116549	-0.0799052	-0.0849164	0.0419208	19.3734	0.0016373	0.0415982
214	ENSG00000172349	IL16	Interleukin 16	Q14005	15	81159575	81314058	17479.9	-0.0215118	-0.0224863	-0.0379065	-0.0625979	-0.0577687	-0.0681094	0.0274326	19.3675	0.00164152	0.0416237
215	ENSG00000204305	AGER	Advanced Glycosylation End-Product Specific Receptor	Q15109	6	32180968	32184322	1345.56	0.0291884	0.0359078	-0.00386131	0.00707224	-0.150049	-0.198312	0.0582966	19.3541	0.001651	0.0417823
216	ENSG00000146376	ARHGAP18	Rho GTPase Activating Protein 18	Q8N392	6	129576132	129710177	232.596	-0.0130487	-0.0295308	-0.332651	-0.108162	-0.109939	-0.207835	0.0952751	19.2973	0.00169176	0.0427302
217	ENSG00000172819	RARG	Retinoic Acid Receptor Gamma	P13631	12	53210567	53232980	2870.56	-0.0444523	-0.0466908	-0.163554	-0.0523791	-0.0272772	-0.0210997	0.0410605	19.2806	0.00170401	0.0429556
218	ENSG00000148773	MKI67	Marker Of Proliferation Ki-67	P46013	10	128096659	128126423	47.1688	0.0871141	0.0950038	-0.0989538	-0.642955	-0.0470419	-0.629601	0.176006	19.2226	0.001747	0.0437833
219	ENSG00000048471	SNX29	Sorting Nexin 29	Q8TEQ0	16	11976734	12574287	1439.17	-0.0718258	-0.0778806	-0.0426873	-0.139585	-0.0996092	-0.140636	0.054058	19.2016	0.0017628	0.0439607
220	ENSG00000100387	RBX1	Ring-Box 1	P62877	22	40951347	40973309	1373.15	0.0588659	0.0433939	-0.0988966	-0.136152	-0.0417414	-0.112895	0.0491168	19.1972	0.00176616	0.0439607
221	ENSG00000185420	SMYD3	SET And MYND Domain Containing 3	Q9H7B4	1	245749342	246507312	240.865	0.0301823	0.0247167	-0.0644032	-0.0295685	-0.0121066	-0.290601	0.0629909	19.1952	0.00176768	0.0439607
222	ENSG00000137767	SQOR	Sulfide Quinone Oxidoreductase	Q9Y6N5	15	45631148	45691281	560.275	0.0652965	0.040122	-0.0200233	-0.195666	-0.0722034	-0.192288	0.0665461	19.1389	0.00181091	0.0448634
223	ENSG00000166181	API5	Apoptosis Inhibitor 5	Q9BZZ5	11	43311963	43344529	5688.68	-0.00470761	-0.00369467	0.00306602	-0.0818854	-0.0846437	-0.0683984	0.0318153	19.1325	0.00181586	0.0449001
224	ENSG00000137078	SIT1	Signaling Threshold Regulating Transmembrane Adaptor 1	Q9Y3P8	9	35649295	35650950	1920.86	0.0217689	0.0126325	-0.110508	-0.204449	-0.0714925	-0.0869615	0.0602119	19.1132	0.00183098	0.0450157
225	ENSG00000139546	TARBP2	TARBP2 Subunit Of RISC Loading Complex	Q15633	12	53500921	53506431	985.89	0.0068068	0.000218254	-0.118172	-0.105572	-0.107746	-0.122415	0.0521609	19.1076	0.00183539	0.0450383
226	ENSG00000170315	UBB	Ubiquitin B	P0CG47	17	16380798	16382745	7085.74	0.0358862	0.0234121	-0.0785939	-0.17799	-0.035098	-0.0757856	0.0501499	19.0447	0.00188567	0.0460103
227	ENSG00000198218	QRICH1	Glutamine Rich 1	Q2TAL8	3	49029707	49094363	8084.18	-0.0122468	-0.0138268	-0.0375314	-0.0680785	-0.0686588	-0.0442137	0.0265113	19.0362	0.00189254	0.0460909
228	ENSG00000136161	RCBTB2	RCC1 And BTB Domain Containing Protein 2	O95199	13	48488959	48533256	1625.58	-0.017276	-0.0126068	-0.144014	-0.155318	-0.0851535	-0.137462	0.0617197	19.0202	0.00190557	0.0463212
229	ENSG00000189043	NDUFA4	NDUFA4 Mitochondrial Complex Associated	O00483	7	10931943	10940153	1927.28	-0.0267965	-0.0359357	-0.07982	-0.132739	-0.0386066	-0.157968	0.0510977	18.9716	0.00194566	0.0471186
230	ENSG00000180304	OAZ2	Ornithine Decarboxylase Antizyme 2	O95190	15	64687573	64703281	1254.09	-0.00599925	-0.0103861	-0.0594208	-0.0737146	-0.0788535	-0.0879466	0.036202	18.9321	0.00197889	0.047567
231	ENSG00000118308	LRMP	Inositol 1,4,5-Triphosphate Receptor Associated 2	Q12912	12	25004342	25108334	1295.84	-0.0306039	-0.0302586	-0.0430749	-0.101914	-0.0843868	-0.0844242	0.04053	18.8643	0.00203724	0.0486979
232	ENSG00000171522	PTGER4	Prostaglandin E Receptor 4	P35408	5	40679915	40693735	1471.31	-0.220613	-0.217974	-0.106937	-0.0936121	-0.0678642	-0.0954438	0.0665977	18.8591	0.00204182	0.0487173
233	ENSG00000100985	MMP9	Matrix Metallopeptidase 9	P14780	20	46008908	46016561	33.6388	0.245708	0.187801	0.111276	-0.154493	-0.731043	-1.05911	0.309406	18.8496	0.0020501	0.0488248
234	ENSG00000171497	PPID	Peptidylprolyl Isomerase D	Q08752	4	158709127	158723396	1565.57	0.0646238	0.0607894	0.0172754	-0.132268	-0.0665282	-0.0362775	0.0403182	18.7998	0.00209429	0.0497856

## Sheet: Supp. Table 1c
Donor	Exposure	CD127lowCD25hiFoxP3+	CD25+	PD1+	CTLA4+	CD27+	CD38+	Tbet+	GATA3+	IL-4+	IL-5+	IL-13+	IL-9+	IL-17A+	IL-21+	IL-22+	TNFα+	IFNγ+	IL-10+
1	Control	0.619	4.21	1.01	28.1	0.934	38.9	0.271	0.0591	0.047	0.0174	0.0574	0.103	0.16	0.033	0.0157	0.2	1.07	0.0209
1	Oleic Acid	0.501	5.54	1.98	30.1	0.925	42.1	0.869	0.103	0.0692	0.0568	0.0865	0.284	0.193	0.0704	0.0408	0.225	1.53	0.0556
2	Control	0.38	1.75	0.401	42.6	0.104	33.4	0.0584	0.0272	0.0457	0.0263	0.0263	0.0341	0.257	0.0428	0.0817	1.13	1.36	0.0272
2	Oleic Acid	0.195	1.52	0.331	42.6	0.0408	29.9	0.0559	0.0113	0.0423	0.0265	0.0204	0.0295	0.264	0.0507	0.0696	1.08	1.58	0.028
3	Control	0.903	5.08	2.62	39.3	1.73	31.4	0.813	0.147	0.0675	0.103	0.0489	0.242	0.178	0.159	0.0734	0.812	3.65	0.102
3	Oleic Acid	0.437	2.95	0.747	38.9	0.888	29.4	0.0717	0.0157	0.0448	0.0724	0.0306	0.0276	0.184	0.0635	0.0269	0.872	4.22	0.0582
4	Control	0.786	2.18	1.34	42.4	0.484	27.5	0.0506	0.0232	0.0448	0.0697	0.0357	0.0158	0.121	0.0938	0.0307	0.748	4.39	0.0614
4	Oleic Acid	0.445	1.89	1.13	43.9	0.258	24.9	0.0477	0.0186	0.0395	0.0753	0.0239	0.0172	0.0992	0.125	0.038	0.845	5.49	0.0962
5	Control	2.35	5.09	0.646	12.2	0.166	47.8	0.0111	0.0243	0.0148	0.00159	0.0301	0.00951	0.0809	0.0412	0.00528	0.00687	0.103	0.00528
5	Oleic Acid	2.28	5.35	0.547	12.5	0.0988	47.9	0.0346	0.0216	0.0199	0.00908	0.0199	0.0142	0.084	0.0551	0.00341	0.0125	0.088	0.00511
6	Control	7.77	7.38	1.78	23	0.284	37.4	0.0227	0.0361	0.0162	0.00701	0.0658	0.0119	0.075	0.0378	0.00593	0.0108	0.231	0.00485
6	Oleic Acid	6.21	7.12	1.64	22.8	0.255	37.6	0.0183	0.0235	0.0209	0.0488	0.0505	0.0061	0.117	0.0471	0.00261	0.00697	0.24	0.00349
7	Control	0.798	1.31	0.638	13.4	0.227	51.1	0.0158	0.0241	0.0195	0.00232	0.0149	0.0102	0.0859	0.0441	0.00743	0.00464	0.0302	0.00278
7	Oleic Acid	0.452	1.21	0.572	13	0.142	51.2	0.0326	0.0168	0.019	0.00906	0.0181	0.00997	0.0557	0.0394	0.00815	0.0118	0.0276	0.00408
8	Control	4.54	5.99	1.74	16.3	1.8	38.8	0.0386	0.0214	0.02	0.00884	0.0223	0.013	0.08	0.0423	0.00465	0.0107	0.0665	0.00558
8	Oleic Acid	3.8	6.23	1.5	16.4	1.45	39.7	0.0394	0.0187	0.0182	0.0152	0.0253	0.0147	0.0793	0.049	0.00404	0.0141	0.0748	0.00354

## Sheet: Supp. Table 1d
Donor	Exposure	CD127lowCD25hiFoxP3+	CD25+	PD1+	CTLA4+	CD27+	CD38+	Tbet+	GATA3+	IL-4+	IL-5+	IL-13+	IL-9+	IL-17A+	IL-21+	IL-22+	TNFα+	IFNγ+	IL-10+
1	Control	7.12	72.2	60.4	66.5	14.6	52.3	0.421	0.629	0.0181	0.0229	0.0592	0.68	0.292	0.208	0.117	0.648	2.77	0.124
1	Oleic Acid	6.96	81.4	67.1	70.3	14	54.7	0.427	0.93	0.0232	0.0365	0.0885	1.44	0.595	0.362	0.148	1.04	3.84	0.203
2	Control	4.56	62.8	55.3	80.3	2.14	54.2	0.213	1.47	0.0406	0.0553	0.0667	0.595	0.302	0.52	0.219	2.64	4.01	0.138
2	Oleic Acid	5.98	67.5	58	80.3	1.44	51.4	0.244	1.78	0.0185	0.0973	0.115	0.889	0.389	0.828	0.304	2.61	4.6	0.15
3	Control	9.61	68.1	60.7	66.9	4.58	58.4	0.513	1.02	0.0194	0.0389	0.0944	0.563	0.361	0.322	0.189	1.73	8.31	0.144
3	Oleic Acid	11.2	69.8	60.5	68.1	2.76	53.5	0.807	1.47	0.066	0.078	0.219	1.11	0.633	0.438	0.18	2.16	8.85	0.213
4	Control	6.86	59.9	54.2	71.8	1.85	53	0.415	0.698	0.0223	0.104	0.158	1.04	0.181	0.475	0.104	1.74	13.2	0.151
4	Oleic Acid	8.57	60.2	53.2	69.7	1.4	50.1	0.539	0.905	0.018	0.119	0.32	2.01	0.322	0.743	0.139	2.1	13.4	0.217
5	Control	6.27	79.1	66.6	80	6.09	49.9	1.69	1.85	0.0389	0.103	0.0472	2.11	0.35	0.217	0.0315	0.61	1.53	0.13
5	Oleic Acid	7.07	79.6	68.1	79.3	5.58	45.3	1.54	3.32	0.0456	0.134	0.0773	3.36	0.456	0.25	0.0317	0.682	1.67	0.144
6	Control	9.42	85.4	76.7	80	2.25	60.9	1.49	1.48	0.0934	0.244	0.245	3.06	1.25	0.585	0.118	1.58	3.1	0.245
6	Oleic Acid	10.5	85.3	75.1	79.5	1.66	52.9	1.09	1.39	0.08	0.245	0.199	3.66	1.41	0.544	0.115	1.63	2.81	0.25
7	Control	3.66	84.4	75.8	88.3	15.3	72.4	0.726	0.952	0.0346	0.146	0.0511	0.559	0.186	0.247	0.0302	0.57	0.703	0.121
7	Oleic Acid	4.47	80.9	70.3	86.7	12.7	63.9	0.725	1.37	0.0447	0.168	0.0771	0.736	0.205	0.229	0.0298	0.776	0.823	0.112
8	Control	12	85.3	79.7	82.2	4.72	72.8	2.78	0.434	0.135	0.332	0.264	1.96	0.868	0.594	0.124	1.64	4.2	0.392
8	Oleic Acid	13.3	85.1	79.3	82.2	3.55	70	2.69	0.45	0.134	0.39	0.378	2.69	1.09	0.6	0.132	1.58	4.49	0.327

## Sheet: Supp. Table 1e
Donor	Exposure	IFNƴ+ OR TNF+	IFNƴ+ AND TNFα+	IL-5+ OR IL-4+ OR IL-13+	IL-13+ AND IL-4+ AND IL-5+	IL-5+ OR IL-4+ OR IL-13+ AND IL-9+	PD1+ AND CTLA4+	PD1+ OR CTLA4+	PD1+ AND CTLA4+ AND CD38+	PD1+ AND CTLA4+ AND CD38+ AND IFNƴ+ OR TNFα+	PD1+ AND CTLA4+ AND CD38+ AND IL-5+ OR IL-4+ OR IL-13+	PD1+ AND CTLA4+ AND CD38+ AND IL-9+	IFNƴ+ OR TNFα+ AND IL-9+
1	Control	3.22	0.2	0.09	0	0.02	44.9	82.1	33.4	1.73	0.05	0.35	0.16
1	Oleic Acid	4.54	0.34	0.15	0	0.02	50.2	87.3	34.2	2.32	0.07	0.72	0.32
2	Control	5.89	0.76	0.16	0	0.005	45.2	90.3	38.2	3.76	0.1	0.4	0.21
2	Oleic Acid	6.32	0.89	0.22	0.001	0.02	48.2	90.1	36.9	3.78	0.12	0.54	0.31
3	Control	9.3	0.73	0.15	0	0.006	43.6	84.1	37.7	5.88	0.08	0.44	0.19
3	Oleic Acid	10.1	0.95	0.35	0	0.01	43.4	85.1	33.6	5.66	0.21	0.68	0.31
4	Control	14	0.96	0.27	0.002	0.02	40.3	85.7	34.1	7.84	0.18	0.63	0.6
4	Oleic Acid	14.4	1.09	0.42	0	0.04	39.3	83.7	31.9	7.78	0.28	1.25	1.12
5	Control	2.03	0.1	0.18	0.0009	0.01	55.1	91.4	36.2	0.84	0.08	0.84	0.24
5	Oleic Acid	2.22	0.13	0.23	0	0.04	56.1	91.4	32.9	0.8	0.09	1	0.4
6	Control	4.33	0.34	0.5	0.004	0.05	64	92.7	45.3	2.56	0.27	1.62	0.47
6	Oleic Acid	4.07	0.36	0.45	0.001	0.04	62.5	92.1	38.2	2	0.19	1.43	0.53
7	Control	1.2	0.07	0.22	0	0.007	68.4	95.6	60.3	0.87	0.16	0.42	0.05
7	Oleic Acid	1.48	0.12	0.27	0.0009	0.007	62.5	94.5	51	0.94	0.18	0.48	0.09
8	Control	5.44	0.39	0.64	0.003	0.03	67.4	94.4	58.5	4.15	0.46	1.53	0.4
8	Oleic Acid	5.66	0.42	0.77	0.001	0.06	67.3	94.2	56.4	4.17	0.5	2.02	0.46

## Sheet: Supp. Table 1f
Donor	Exposure	CD127lowCD25hiFoxP3+	CD25+	PD1+	CTLA4+	CD27+	CD38+	Tbet+	GATA3+	IL-4+	IL-13+	IL-9+	IL-17A+	IL-21+	IL-22+	TNFα+	IFNγ+	IL-10+
10	Control	0	2.21	0.47	22.3	2.05	7.25	0.00241	0.041	0.00276	0.00241	0.00552	0.195	0.0217	0.0114	5.41	0.00931	0.0031
10	Oleic Acid	0.0462	2.56	0.512	24.8	1.83	8.02	0.00341	0.0201	0.00531	0.0019	0.0019	0.216	0.0235	0.0136	7.12	0.00531	0.00379
11	Control	0	2	0.24	23	0.328	8.7	0.00697	0.0262	0.00299	0.000996066	0.00631	0.573	0.0229	0.0369	5.39	0.00764	0.00232
11	Oleic Acid	0	2.75	0.316	24.3	0.459	10.8	0.00187	0.0377	0.0016	0.00241	0.00722	0.653	0.0275	0.0382	7.51	0.00963	0.00535
12	Control	0	1.15	0.646	16.2	0.656	8.41	0.00789	0.00585	0.00263	0.00117	0.00205	0.12	0.019	0.0199	3.81	0.0076	0.00175
12	Oleic Acid	0	1.69	0.718	22.2	0.439	7.16	0.0175	0.00528	0.00278	0.00139	0.00472	0.155	0.0303	0.0233	5.62	0.00694	0.00444
13	Control	41.7	3.16	0.79	47.5	0.387	1.89	0.021	0.00906	0.0076	0.00409	0.0935	0.92	0.0263	0.289	21.2	0.116	0.0111
13	Oleic Acid	45	3.23	0.741	47.3	0.324	1.89	0.0319	0.0145	0.0104	0.0039	0.103	1.02	0.0306	0.359	19.8	0.378	0.0108
14	Control	21.9	2.04	0.217	29.1	0.312	6.55	0.0185	0.0114	0.00343	0.00229	0.1	0.192	0.0295	0.346	11.3	0.0574	0.00617
14	Oleic Acid	16.2	2.36	0.208	30.8	0.228	7.08	0.021	0.0178	0.00171	0.00493	0.0947	0.226	0.027	0.273	13.1	0.0662	0.00707
15	Control	31.2	1.48	0.0953	44.1	0.569	4.83	0.0132	0.0167	0.00491	0.00216	0.0723	0.146	0.0226	0.239	5.55	0.0487	0.00511
15	Oleic Acid	27.5	1.46	0.0952	43.3	0.5	4.31	0.017	0.0172	0.0053	0.00284	0.0768	0.155	0.0269	0.21	5.86	0.11	0.00549
16	Control	11.8	2.93	0.226	29.2	1.48	7.88	0.0328	0.018	0.0312	0.00591	0.0368	0.271	0.051	0.0344	6.09	0.0234	0.00376
16	Oleic Acid	9.71	2.72	0.246	33.3	0.66	6.88	0.0254	0.00871	0.0191	0.00246	0.0206	0.407	0.0269	0.0314	7.59	0.0155	0.00303
17	Control	5.99	4.52	0.552	21.6	0.537	11.7	0.28	0.0179	0.021	0.00612	0.0223	0.808	0.0319	0.0267	11.3	0.0153	0.00437
17	Oleic Acid	7.45	4.52	0.542	26.4	0.382	12.3	0.254	0.0154	0.0212	0.00403	0.0253	0.992	0.0286	0.0326	15.6	0.0201	0.00183

## Sheet: Supp. Table 1g
Donor	Exposure	CD127lowCD25hiFoxP3+	CD25+	PD1+	CTLA4+	CD27+	CD38+	Tbet+	GATA3+	IL-4+	IL-13+	IL-9+	IL-17A+	IL-21+	IL-22+	TNFα+	IFNγ+	IL-10+
10	EtOH	0.00252	60.6	58.1	59.5	10.4	53.4	0.287	0.7	0.00314	0.0133	0.831	0.394	3.38	0.069	1.54	2.68	0.258
10	Oleic Acid	0.00104	59.9	55	55.9	7.23	45.9	0.341	1.06	0.00323	0.00936	0.986	0.319	2.75	0.0436	0.967	1.86	0.16
11	EtOH	0	64.9	56.2	51.9	8.93	50.9	0.349	0.84	0.00815	0.0155	1.19	0.389	2.51	0.0792	1.27	1.37	0.188
11	Oleic Acid	0.00113	62.2	52.3	52.1	7.22	46.4	0.624	1.3	0.00878	0.0267	1.68	0.42	2.61	0.0824	1.7	1.96	0.213
12	EtOH	0	64.2	57.8	69.8	14.2	53.5	0.37	0.613	0.00347	0.0296	0.816	0.133	2.58	0.082	1.4	1.89	0.123
12	Oleic Acid	0.00186	63.5	54.2	65.2	9.22	49.1	0.435	1	0.00418	0.0242	1.19	0.137	2.24	0.0687	0.896	2.04	0.134
13	EtOH	6.68	80	71.1	61	4.35	65.6	1.98	2.59	0.0128	0.021	3.34	1.13	1.36	0.845	7.17	8.58	0.612
13	Oleic Acid	6.28	77.2	68.2	62.1	4.76	62.7	2.02	3.48	0.0244	0.0354	3.8	1.03	1.24	0.848	6.55	9.09	0.738
14	EtOH	5.56	72.5	61.6	62.9	6.15	61.4	1.02	1.22	0.0101	0.0343	1.03	0.596	1	0.658	6.83	4.72	0.801
14	Oleic Acid	5.4	71.2	60	59.7	5.69	57.7	0.927	2.19	0.0135	0.0355	1.17	0.616	0.905	0.615	4.7	4.54	0.764
15	EtOH	3.13	72.6	61.5	67.5	13.6	65.7	1.1	5.31	0.0164	0.0375	0.522	0.181	0.803	0.325	1.8	2.64	0.431
15	Oleic Acid	3.43	73.8	62.1	62.6	11.9	66.2	1.48	6.49	0.0193	0.0459	0.7	0.196	0.764	0.379	1.55	2.56	0.493
16	EtOH	3.81	86.6	77.3	70.5	18.7	71	1.51	4.78	0.205	0.24	0.402	0.507	0.571	0.143	2.02	0.859	0.0474
16	Oleic Acid	4.84	82.4	70.9	64	13.8	59	1.03	4.82	0.158	0.232	0.574	0.546	0.372	0.14	1.67	0.669	0.0423
17	EtOH	4.03	84.3	66.3	52.7	7.39	71.1	7.48	0.292	0.154	0.172	1.74	1.54	0.87	0.188	17.1	8.24	0.043
17	Oleic Acid	4.94	79	57.6	50.9	4.7	61.6	8.92	0.483	0.1	0.179	2.44	1.43	0.736	0.131	16	8.89	0.0489

## Sheet: Supp. Table 1h
Donor	Exposure	Inhibitor	IL-9+	IL-17A+	IL-13+
2	Control	None	2	0.555	0.222
2	Oleic Acid	None	2.28	0.588	0.127
2	Oleic Acid	Atorvastatin	2.03	0.585	0.138
2	Oleic Acid	CP-640186	2.17	0.615	0.126
2	Oleic Acid	Atorvastatin + CP-640186	1.48	0.486	0.115
5	Control	None	2.63	0.526	0.103
5	Oleic Acid	None	3.87	0.683	0.136
5	Oleic Acid	Atorvastatin	2.56	0.528	0.0798
5	Oleic Acid	CP-640186	2.25	0.659	0.106
5	Oleic Acid	Atorvastatin + CP-640186	1.84	0.58	0.106
6	Control	None	4.63	1.95	0.287
6	Oleic Acid	None	5.52	2.48	0.365
6	Oleic Acid	Atorvastatin	4.02	1.97	0.271
6	Oleic Acid	CP-640186	3.35	1.8	0.283
6	Oleic Acid	Atorvastatin + CP-640186	2.75	1.47	0.317
